# Supplementary material for: Identity- versus effort-based bureaucratic discrimination among mobile European Union citizens: Evidence from conjoint experiments
Source: Eur Union Polit. 2026 Mar 4;27(2):301–24. doi: 10.1177/14651165261423087 (PMC13218594; doi:10.1177/14651165261423087)
Supplement: sj-zip-2-eup-10.1177_14651165261423087 - Supplemental material for Identity- versus effort-based bureaucratic discrimination among mobile European Union citizens: Evidence from conjoint experiments [file sj-zip-2-eup-10.1177_14651165261423087.zip]

Archive with 13 entries (12 files):
- Unine_January24_Results_Ireland_Client.sav
- Unine_January24_Results_Spain_Client.sav
- models/
- models/model-hb-jags-normal-2dot5.bug
- ci_beta-hb-jags-normal-2dot5.RData
- data-denmark.RData
- data-ireland.RData
- data-spain.RData
- data-switzerland.RData
- data-weave.RData
- Makefile
- UNINE Welfare SPSS Dataset v.2.sav
- Unine_January24_Results_Denmark_Client.sav
