# Supplementary material for: Identity- versus effort-based bureaucratic discrimination among mobile European Union citizens: Evidence from conjoint experiments
Source: Eur Union Polit. 2026 Mar 4;27(2):301–24. doi: 10.1177/14651165261423087 (PMC13218594; doi:10.1177/14651165261423087)
Supplement: sj-zip-2-eup-10.1177_14651165261423087 - Supplemental material for Identity- versus effort-based bureaucratic discrimination among mobile European Union citizens: Evidence from conjoint experiments [file sj-zip-2-eup-10.1177_14651165261423087.zip › models/model-hb-jags-normal-2dot5.bug]

model {
  for (o in 1:nO) {
    Y[o] ~ dbern(p[o])
    logit(p[o]) <- alpha + inprod(beta[id[o],1:nF], X[o,1:nF])
  }
  # Priors for effects
  alpha ~ dnorm(0, 2.5^-2)
  for (f in 1:nF) {
    for (id in 1:nId) {
      #beta[id,f] ~ dnorm(mu[id,f], 2.5^-2)
      beta[id,f] ~ dnorm(0, 2.5^-2)
      #beta[id,f] ~ dnorm(0, 1^-2)T(-3,3)
      #beta[id,f] ~ dnorm(0, 1^-2)
      #beta[id,f] ~ dnorm(Omega[f], 1^-2)
      #beta[id,f] ~ dnorm(Omega[f], tau_beta[f])
      #beta[id,f] ~ dt(0, 1^-2, 3)
      #mu[id,f] <- Omega[f] + inprod(theta[f,id_treatment[id],1:nCov], C[id,1:nCov])
      #mu[id,f] <- Omega[f] + inprod(theta[f,1:nCov], C[id,1:nCov])
      mu[id,f] <- Omega[f]
    }
    tau_beta[f] ~ dgamma(1, 1)
    sigma_beta[f] <- 1 / sqrt(tau_beta[f])
    #for (cov in 1:nCov) {
    #  tau_theta[f,cov] <- pow(sigma_theta[f,cov], -2)
    #  sigma_theta[f,cov] ~ dnorm(0, 2.0^-2)T(0,)
    #  theta[f,cov] ~ dnorm(0, 2.5^-2)
    #}
  }
  tau_Theta <- pow(sigma_Theta,- 2)
  sigma_Theta ~ dt(0, 1^-2, 3)T(0,)
  Omega ~ dmnorm(b0, Tau_Omega)
  Tau_Omega ~ dwish(B0O, nF + 1)
  Sigma_Omega <- inverse(Tau_Omega)
}
