# Supplementary material for: Identity- versus effort-based bureaucratic discrimination among mobile European Union citizens: Evidence from conjoint experiments
Source: Eur Union Polit. 2026 Mar 4;27(2):301–24. doi: 10.1177/14651165261423087 (PMC13218594; doi:10.1177/14651165261423087)
Supplement: sj-zip-2-eup-10.1177_14651165261423087 - Supplemental material for Identity- versus effort-based bureaucratic discrimination among mobile European Union citizens: Evidence from conjoint experiments [file sj-zip-2-eup-10.1177_14651165261423087.zip › Makefile]

report=weave-p7
time=${shell date +%y%m%d%H%M}

all:
	make compile
	make clean

compile:
	/usr/bin/Rscript run-p7.R

clean:
	rm -f *~ *.aux *.idx *.log *.bbl *.lol *.lof *.lot *.blg *-blx.bib *.out *.backup *.brf *.toc  *.bcf *.run.xml
