# Supplementary material for: Identity- versus effort-based bureaucratic discrimination among mobile European Union citizens: Evidence from conjoint experiments
Source: Eur Union Polit. 2026 Mar 4;27(2):301–24. doi: 10.1177/14651165261423087 (PMC13218594; doi:10.1177/14651165261423087)
Supplement: sj-zip-3-eup-10.1177_14651165261423087 - Supplemental material for Identity- versus effort-based bureaucratic discrimination among mobile European Union citizens: Evidence from conjoint experiments [file sj-zip-3-eup-10.1177_14651165261423087.zip]

Archive with 16 entries (16 files):
- weave-p7.pdf
- weave-p7.Rmd
- environment.Rmd
- functions.R
- install_packages.R
- load_packages.R
- part-data_cleaning.Rmd
- part-data_cleaning-Denmark.R
- part-data_cleaning-Ireland.R
- part-data_cleaning-Spain.R
- part-data_cleaning-Switzerland.R
- part-hb-estimation-jags-normal2dot5.Rmd
- part-paper7-bureaucrats-hb.Rmd
- README.pdf
- README.txt
- run-p7.R
