# Supplementary material for: Identity- versus effort-based bureaucratic discrimination among mobile European Union citizens: Evidence from conjoint experiments
Source: Eur Union Polit. 2026 Mar 4;27(2):301–24. doi: 10.1177/14651165261423087 (PMC13218594; doi:10.1177/14651165261423087)
Supplement: sj-zip-3-eup-10.1177_14651165261423087 - Supplemental material for Identity- versus effort-based bureaucratic discrimination among mobile European Union citizens: Evidence from conjoint experiments [file sj-zip-3-eup-10.1177_14651165261423087.zip › weave-p7.Rmd]

---
title: "Identity versus effort-based bureaucratic discrimination among mobile European Union citizens: a conjoint experiment"
subtitle: "WEAVE project" 
author: "Jana Gómez-Díaz, Eva Thomann, Anita Manatschal, Xavier Fernández-i-Marín"
date: "`r Sys.time()`"
classoption: a4paper,justified
output: 
  bookdown::tufte_book2:
    fig_width: 6
    fig_height: 4
    highlight: default
    dev: cairo_pdf
    keep_tex: TRUE
    latex_engine: xelatex
    toc: true
    toc_bib: FALSE
    toc_depth: 1
    includes:
      in_header: header.tex
  bookdown::tufte_html2:
    tufte_variant: envisioned
    toc: yes
    toc_bib: FALSE
    toc_depth: 1
    fig_width: 6
    fig_height: 4
    highlight: default
    dev: svg
    self_contained: TRUE
---

```{r message=FALSE, warning=FALSE, echo = FALSE}
# We may want to use JAGS or stan for our models.
# Set the sampler to use here.
samplers <- c("jags", "stan")
sampler <- samplers[1]
if (sampler == "jags") {

  library(rjags)
  load.module("dic")
  load.module("glm")
  library(runjags)
  runjags.options(silent.jags = FALSE, silent.runjags = FALSE,
    predraw.plots = FALSE, method = "rjparallel")
} else {
  library(rstan)
  options(mc.cores = parallel::detectCores())
  rstan_options(auto_write = TRUE)
}
library(ggmcmc)
# Necessary packages for the main file
# Packages required by any of the single child files are loaded in "load_packages.R"
library(knitr)
library(kableExtra)
library(dplyr)
library(tidyr)
library(ggplot2)
library(forcats)
library(colorspace)
library(extrafont)
loadfonts(quiet = TRUE)
library(ggthemes)
theme_set(theme_tufte(base_family = "Source Sans Pro", base_size = 12))
init.time <- proc.time()
runDic <- FALSE
runGgmcmc <- FALSE
runSampling <- FALSE#TRUE
invisible(Sys.setlocale(category = "LC_ALL", locale = "en_US"))
```

```{r, echo=FALSE, message=FALSE, warning=FALSE}
knitr::opts_knit$set(kable.force.latex = TRUE)
#options(knitr.table.format = 'markdown')

# By default, we do not want the code to be shown
# Otherwise, change 'echo' to TRUE
opts_chunk$set(warning = FALSE, message = FALSE, 
               tidy = FALSE, cache = FALSE,
               echo = FALSE,
               echo = TRUE,
               prompt = FALSE, comment = "->") # comment = NA to avoid
#opts_chunk$set(fig.path = paste("./figures/", model, "/", sep = ""))
```


# Paper 7:


<!-- Estimation of individual utilities and its comparison -->
```{r child = 'part-hb-estimation-jags-normal2dot5.Rmd', eval = TRUE}
```


<!-- P7  -->
```{r child = 'part-paper7-bureaucrats-hb.Rmd', eval = TRUE}
```


```{r child = 'environment.Rmd', eval = TRUE}
```
