# Supplementary material for: Identity- versus effort-based bureaucratic discrimination among mobile European Union citizens: Evidence from conjoint experiments
Source: Eur Union Polit. 2026 Mar 4;27(2):301–24. doi: 10.1177/14651165261423087 (PMC13218594; doi:10.1177/14651165261423087)
Supplement: sj-zip-3-eup-10.1177_14651165261423087 - Supplemental material for Identity- versus effort-based bureaucratic discrimination among mobile European Union citizens: Evidence from conjoint experiments [file sj-zip-3-eup-10.1177_14651165261423087.zip › functions.R]

# Clean the features, output from brms
clean.parameters <- function(x) {
  x <- as.character(x)
  x <- str_replace(x, "^b_", "")
  x <- case_when(
    str_detect(x, "^Age") ~ str_replace(x, "Age", "Age: "),
    str_detect(x, "^Applications") ~ str_replace(x, "Applications", "Applications: "),
    str_detect(x, "^Gender") ~ str_replace(x, "Gender", "Gender: "),
    str_detect(x, "^Language") ~ str_replace(x, "Language", "Language: "),
    str_detect(x, "^Nationality") ~ str_replace(x, "Nationality", "Nationality: "),
    #str_detect(x, "^Profession") ~ str_replace(x, "ProfessionSalesPerson", "Profession: Sales Person"),
    str_detect(x, "^Profession") ~ str_replace(x, "ProfessionMedicalDoctor", "Profession: Medical Doctor"),
    str_detect(x, "^Shown") ~ str_replace(x, "Shown", "Shown: "),
    str_detect(x, "^Stay") ~ str_replace(x, "Stay4Years", "Stay: 4 Years"),
    str_detect(x, "^Intercept") ~ str_replace(x, "Intercept", "(Intercept)"))
  x <- factor(x)
  x <- fct_relevel(x, c("Nationality: French",
                        #"Gender: Male",
                        "Gender: Female",
                        "Age: 55",
                        #"Profession: Sales Person",
                        "Profession: Medical Doctor",
                        #"Language: Limited",
                        "Language: Fluent",
                        "Stay: 4 Years",
                        "Applications: 5",
                        #"Shown: Second",
                        "Shown: First",
                        "(Intercept)"))
  return(x)
}

# Clean the features, output from brms,
# when there is an interaction with treatment involved
clean.parameters.bytreatment <- function(x) {
  x <- as.character(x)
  x <- str_replace(x, "^b_", "")
  X <- tibble(input = x) %>%
    separate(input, into = c("Treatment", "Feature")) %>%
    mutate(Feature = ifelse(is.na(Feature), Treatment, Feature)) %>%
    mutate(Treatment = ifelse(str_detect(Treatment, "^Treatment"), Treatment, "Main effects")) %>%
    mutate(Treatment = str_replace(Treatment, "TreatmentPerspectiveMgetting", "Treatment: Perspective-getting")) %>%
    mutate(Treatment = str_replace(Treatment, "TreatmentAccountability", "Treatment: Accountability")) %>% 
    mutate(Feature =
      case_when(
        str_detect(Feature, "^Age") ~ str_replace(Feature, "Age", "Age: "),
        str_detect(Feature, "^Applications") ~ str_replace(Feature, "Applications", "Applications: "),
        str_detect(Feature, "^Gender") ~ str_replace(Feature, "Gender", "Gender: "),
        str_detect(Feature, "^Language") ~ str_replace(Feature, "Language", "Language: "),
        str_detect(Feature, "^Nationality") ~ str_replace(Feature, "Nationality", "Nationality: "),
        str_detect(Feature, "^Profession") ~ str_replace(Feature, "ProfessionSalesPerson", "Profession: Sales Person"),
        str_detect(Feature, "^Shown") ~ str_replace(Feature, "Shown", "Shown: "),
        str_detect(Feature, "^Stay") ~ str_replace(Feature, "Stay4Years", "Stay: 4 Years"),
        str_detect(Feature, "^Intercept") ~ str_replace(Feature, "Intercept", "(Intercept)"),
        TRUE ~ "(Intercept)") ) %>%
    mutate(Treatment = factor(Treatment)) %>%
    mutate(Treatment = fct_relevel(Treatment, c("Main effects", "Accountability", "Perspective-getting"))) %>% 
    mutate(Feature = factor(Feature)) %>%
    mutate(Feature = fct_relevel(Feature, c("Nationality: French",
                        "Gender: Male",
                        "Age: 55",
                        "Profession: Sales Person",
                        "Language: Limited",
                        "Stay: 4 Years",
                        "Applications: 5",
                        "Shown: Second",
                        "(Intercept)")) )
  return(X)
}


# Clean the features, output from brms,
# when there is an interaction with population involved
clean.parameters.bypopulation <- function(x) {
  x <- as.character(x)
  x <- str_replace(x, "^b_", "")
  X <- tibble(input = x) %>%
    separate(input, into = c("Population", "Feature")) %>%
    mutate(Feature = ifelse(is.na(Feature), Population, Feature)) %>%
    mutate(Population = ifelse(str_detect(Population, "^General"), "General population", "Public administration")) %>%
    mutate(Feature =
      case_when(
        str_detect(Feature, "^Age") ~ str_replace(Feature, "Age", "Age: "),
        str_detect(Feature, "^Applications") ~ str_replace(Feature, "Applications", "Applications: "),
        str_detect(Feature, "^Gender") ~ str_replace(Feature, "Gender", "Gender: "),
        str_detect(Feature, "^Language") ~ str_replace(Feature, "Language", "Language: "),
        str_detect(Feature, "^Nationality") ~ str_replace(Feature, "Nationality", "Nationality: "),
        str_detect(Feature, "^Profession") ~ str_replace(Feature, "ProfessionSalesPerson", "Profession: Sales Person"),
        str_detect(Feature, "^Shown") ~ str_replace(Feature, "Shown", "Shown: "),
        str_detect(Feature, "^Stay") ~ str_replace(Feature, "Stay4Years", "Stay: 4 Years"),
        str_detect(Feature, "^Intercept") ~ str_replace(Feature, "Intercept", "(Intercept)"),
        TRUE ~ "(Intercept)") ) %>%
    mutate(Population = factor(Population)) %>%
    mutate(Population = fct_relevel(Population, c("General population", "Public administration"))) %>% 
    mutate(Feature = factor(Feature)) %>%
    mutate(Feature = fct_relevel(Feature, c("Nationality: French",
                        "Gender: Male",
                        "Age: 55",
                        "Profession: Sales Person",
                        "Language: Limited",
                        "Stay: 4 Years",
                        "Applications: 5",
                        "Shown: Second",
                        "(Intercept)")) )
  return(X)
}


# Clean the parameters for the model of administrative context
clean.parameters.admincontext <- function(x) {
  x <- as.character(x)
  x <- str_replace(x, "^b_", "")
  X <- tibble(input = x) %>%
    separate(input, into = c("Country", "Treatment")) %>%
    mutate(Treatment = str_replace(Treatment, "TreatmentControl", "Control")) %>%
    mutate(Treatment = str_replace(Treatment, "TreatmentPerspectiveMgetting", "Perspective-getting")) %>%
    mutate(Treatment = str_replace(Treatment, "TreatmentAccountability", "Accountability")) %>% 
    mutate(Country = str_replace(Country, "Country", "")) %>% 
    mutate(Treatment = factor(Treatment)) %>%
    mutate(Treatment = fct_relevel(Treatment, c("Control", "Accountability", "Perspective-getting"))) %>% 
    mutate(Country = factor(Country))
  return(X)
}

# Clean the parameters for the model of administrative context
clean.parameters.admincontext.bypopulation <- function(x) {
  x <- as.character(x)
  x <- str_replace(x, "^b_", "")
  X <- tibble(input = x) %>%
    separate(input, into = c("Country", "Population")) %>%
    mutate(Population = str_replace(Population, "PopulationGeneralpopulation", "General population")) %>%
    mutate(Population = str_replace(Population, "PopulationPublicadministration", "Public administration")) %>%
    mutate(Country = str_replace(Country, "Country", "")) %>% 
    mutate(Population = factor(Population)) %>%
    mutate(Population = fct_relevel(Population, c("General population", "Public administration"))) %>% 
    mutate(Country = factor(Country))
  return(X)
}


# Transform pp refers to transforming the coefficients of a logistic regression
# into percentage points increase / decrease
transform.pp <- function(x) {
  x.logit <- 1 / (1 + (exp(-(x))))
  pp <- (x.logit - 0.5) * 100
  return(pp)
}

# Inverse logit
inv.logit <- function(x) return(1 / (1 + (exp(-(x)))))
# Logit
logit <- function(x) return(log(x/(1-x)))

# Frequentist average and confidence intervals
getci <- function(x) {
  v <- DescTools::MeanCI(x)
  v.90 <- DescTools::MeanCI(x, conf.level = 0.9)
  return(tibble(Mean = v[1], low = v[2], high = v[3], Low = v.90[2], High = v.90[3]))
}


getci.lo <- function(y, group, ref = "Control", raw = FALSE) {
  # Get the logged odds
  require(rstan)
  d <- tibble(y, group) %>%
    mutate(group = fct_relevel(group, ref))
  m <- stan_glm(y ~ group, data = d, family = gaussian(), refresh = 0)
  #print(m)
  if (raw) {
    #k <- ggs(m, family = "alpha|beta", sort = FALSE)
    return(ggs(m, family = "alpha|beta", sort = FALSE))
  } else {
    s <- ggs(m, family = "^beta\\[1]", sort = FALSE)
    s <- summarize(LO = mean((value)), 
              lo.low = quantile((value), prob = 0.025),
              lo.high = quantile((value), prob = 0.975),
              lo.Low = quantile((value), prob = 0.05),
              lo.High = quantile((value), prob = 0.95),
              Prob = length(which(value < 0)) / n())
  return(s)
  }
}

getci.lo.p8 <- function(y, group, ref = "Control", raw = FALSE, lab = NULL) {
  # Get the logged odds
  require(rstan)
  d <- tibble(y, group) %>%
    mutate(group = fct_relevel(group, ref))
  m <- stan_glm(y ~ group - 1, data = d, family = gaussian(), refresh = 0)
  if (raw) {
    return(ggs(m, family = "alpha|beta", sort = FALSE, par_labels = lab))
  } else {
    s <- ggs(m, family = "^beta\\[1]", sort = FALSE)
    s <- summarize(LO = mean((value)), 
              lo.low = quantile((value), prob = 0.025),
              lo.high = quantile((value), prob = 0.975),
              lo.Low = quantile((value), prob = 0.05),
              lo.High = quantile((value), prob = 0.95),
              Prob = length(which(value < 0)) / n())
  return(s)
  }
}

getci.or <- function(y, group, ref = "Control") {
  # Get the odds ratios
  require(rstan)
  d <- tibble(y, group) %>%
    mutate(group = fct_relevel(group, ref))
  m <- stan_glm(y ~ group, data = d, family = gaussian(), refresh = 0)
  s <- ggs(m, family = "^beta\\[1]", sort = FALSE) %>%
    summarize(OR = mean(exp(value)), 
              or.low = quantile(exp(value), prob = 0.025),
              or.high = quantile(exp(value), prob = 0.975),
              or.Low = quantile(exp(value), prob = 0.05),
              or.High = quantile(exp(value), prob = 0.95),
              pc = (OR - 1) * 100,
              Prob = length(which(value < 0)) / n())
  return(s)
}

getci.pp <- function(y, group, ref = "Control") {
  # Get the predicted probabilities
  require(rstanarm)
  d <- tibble(y, group) %>%
    mutate(group = fct_relevel(group, ref))
  m <- stan_glm(y ~ group, data = d, family = gaussian(), refresh = 0)
  s <- ggs(m, family = "^beta\\[1\\]|^alpha\\[1\\]", sort = FALSE) %>%
    pivot_wider(names_from = Parameter, values_from = value) %>% 
    mutate(pp.ref = inv.logit(`alpha[1]`),
           pp.other = inv.logit(`alpha[1]` + `beta[1]`)) %>%
    mutate(pp.diff = 100 * (pp.other - pp.ref)) %>% 
    summarize(PP = mean(pp.diff), 
              pp.low = quantile(pp.diff, prob = 0.025),
              pp.high = quantile(pp.diff, prob = 0.975),
              pp.Low = quantile(pp.diff, prob = 0.05),
              pp.High = quantile(pp.diff, prob = 0.95),
              Prob = length(which(pp.diff < 0)) / n())
  return(s)
}


# Plot effects, the Bayesian AMCEs from a ggs() object
plot.bamce <- function(S = S, groups = NULL, intercept = F, shown = T, palette = palette.countries) {
  if (!intercept) S <- filter(S, Parameter != "(Intercept)")
  if (!shown) S <- filter(S, Parameter != "Shown: second")
  S <- droplevels(S) %>%
    mutate(Parameter = fct_relevel(Parameter, rev(levels(Parameter))))
  if (is.null(groups)) {
    f <- ggs_caterpillar(S, sort = FALSE)
  } else {
    cis <- S %>%
      group_by(across(all_of(c("Parameter", "Factor", groups)))) %>%
      summarize(low = quantile(value, 0.025),
                Low = quantile(value, 0.05),
                median = quantile(value, 0.5),
                High = quantile(value, 0.95),
                high = quantile(value, 0.975)) %>% 
      ungroup()
    f <- ggplot(cis, aes(x = median, y = Parameter, group = get(groups), color = get(groups))) +
      geom_point(size = 3, position = position_dodge(width = 0.3)) +
      geom_linerange(aes(xmin = Low, xmax = High), size = 1.5, position = position_dodge(width = 0.3)) +
      geom_linerange(aes(xmin = low, xmax = high), size = 0.5, position = position_dodge(width = 0.3)) +
      scale_color_manual(values = palette) +
      guides(color = guide_legend(title = groups))
  }
  f <- f +
    geom_vline(xintercept = 0, lty = 3) +
    xlab("Percentage point change in profile selection") +
    ylab("") +
    ggtitle("Posterior AMCEs")
  return(f)
}


# Plot effects, the Bayesian AMCEs from a ggs() object
plot.bamce.bytreatment <- function(S = S, groups = NULL, intercept = F, shown = T) {
  if (!intercept) S <- filter(S, Feature != "(Intercept)")
  if (!shown) S <- filter(S, Feature != "Shown: second")
  S <- droplevels(S) %>%
    mutate(Feature = fct_relevel(Feature, rev(levels(Feature))))
  if (is.null(groups)) {
    cis <- S %>%
      group_by(across(all_of(c("Treatment", "Feature")))) %>%
      summarize(low = quantile(value, 0.025),
                Low = quantile(value, 0.05),
                median = quantile(value, 0.5),
                High = quantile(value, 0.95),
                high = quantile(value, 0.975)) %>% 
      ungroup()
    f <- ggplot(cis, aes(x = median, y = Feature, group = Treatment, color = Treatment)) +
      geom_linerange(aes(xmin = Low, xmax = High), size = 1.5, position = position_dodge(width = 0.3), alpha = 0.5) +
      geom_linerange(aes(xmin = low, xmax = high), size = 0.5, position = position_dodge(width = 0.3), alpha = 0.5) +
      geom_point(size = 3, position = position_dodge(width = 0.3)) +
      scale_color_manual(values = c("black", "#56B4E9", "#D55E00"))
  } else {
    cis <- S %>%
      group_by(across(all_of(c("Treatment", "Feature", groups)))) %>%
      summarize(low = quantile(value, 0.025),
                Low = quantile(value, 0.05),
                median = quantile(value, 0.5),
                High = quantile(value, 0.95),
                high = quantile(value, 0.975)) %>% 
      ungroup()
    f <- ggplot(cis, aes(x = median, y = Feature, group = get(groups), color = get(groups))) +
      geom_linerange(aes(xmin = Low, xmax = High), size = 1.5, position = position_dodge(width = 0.3), alpha = 0.5) +
      geom_linerange(aes(xmin = low, xmax = high), size = 0.5, position = position_dodge(width = 0.3), alpha = 0.5) +
      geom_point(size = 3, position = position_dodge(width = 0.3)) +
      facet_wrap(~ Treatment, scales = "free_x") +
      guides(color = guide_legend(title = groups))
  }
  f <- f +
    geom_vline(xintercept = 0, lty = 3) +
    xlab("Percentage point change in profile selection") +
    ylab("") +
    ggtitle("Posterior AMCEs")
  return(f)
}


# Marginal Means
generate.marginal.means <- function(model, flevels = feature.variables) {
  MM <- bind_rows(
    predictions(model, by = "Nationality", allow_new_levels = TRUE) %>%
      rename(value = Nationality) %>%
      posteriordraws() %>%
      mutate(Feature = factor("Nationality")),
    predictions(model, by = "Gender", allow_new_levels = TRUE) %>%
      rename(value = Gender) %>%
      posteriordraws() %>%
      mutate(Feature = factor("Gender")),
    predictions(model, by = "Age", allow_new_levels = TRUE) %>%
      rename(value = Age) %>%
      posteriordraws() %>%
      mutate(Feature = factor("Age")),
    predictions(model, by = "Profession", allow_new_levels = TRUE) %>%
      rename(value = Profession) %>%
      posteriordraws() %>%
      mutate(Feature = factor("Profession")),
    predictions(model, by = "Language", allow_new_levels = TRUE) %>%
      rename(value = Language) %>%
      posteriordraws() %>%
      mutate(Feature = factor("Language")),
    predictions(model, by = "Stay", allow_new_levels = TRUE) %>%
      rename(value = Stay) %>%
      posteriordraws() %>%
      mutate(Feature = factor("Stay")),
    predictions(model, by = "Applications", allow_new_levels = TRUE) %>%
      rename(value = Applications) %>%
      posteriordraws() %>%
      mutate(Feature = factor("Applications")) ) %>% 
  mutate(Feature = factor(Feature)) %>%
  mutate(Feature = fct_relevel(Feature, flevels))
  return(tibble(MM))
  # 'draw' returns the full posterior distribution of the parameter
  # 'estimate' already returns the point estimate
}

# Marginal Means by treatment
generate.marginal.means.bytreatment <- function(model, flevels = feature.variables) {
  MM <- bind_rows(
    predictions(model, by = c("Treatment", "Nationality"), allow_new_levels = TRUE) %>%
      rename(value = Nationality) %>%
      posteriordraws() %>%
      mutate(Feature = factor("Nationality")),
    predictions(model, by = c("Treatment", "Gender"), allow_new_levels = TRUE) %>%
      rename(value = Gender) %>%
      posteriordraws() %>%
      mutate(Feature = factor("Gender")),
    predictions(model, by = c("Treatment", "Age"), allow_new_levels = TRUE) %>%
      rename(value = Age) %>%
      posteriordraws() %>%
      mutate(Feature = factor("Age")),
    predictions(model, by = c("Treatment", "Profession"), allow_new_levels = TRUE) %>%
      rename(value = Profession) %>%
      posteriordraws() %>%
      mutate(Feature = factor("Profession")),
    predictions(model, by = c("Treatment", "Language"), allow_new_levels = TRUE) %>%
      rename(value = Language) %>%
      posteriordraws() %>%
      mutate(Feature = factor("Language")),
    predictions(model, by = c("Treatment", "Stay"), allow_new_levels = TRUE) %>%
      rename(value = Stay) %>%
      posteriordraws() %>%
      mutate(Feature = factor("Stay")),
    predictions(model, by = c("Treatment", "Applications"), allow_new_levels = TRUE) %>%
      rename(value = Applications) %>%
      posteriordraws() %>%
      mutate(Feature = factor("Applications")) ) %>% 
  mutate(Feature = factor(Feature)) %>%
  mutate(Feature = fct_relevel(Feature, flevels))
  return(tibble(MM))
  # 'draw' returns the full posterior distribution of the parameter
  # 'estimate' already returns the point estimate
}

# Marginal Means by population
generate.marginal.means.bypopulation <- function(model, flevels = feature.variables) {
  MM <- bind_rows(
    predictions(model, by = c("Population", "Nationality"), allow_new_levels = TRUE) %>%
      rename(value = Nationality) %>%
      posteriordraws() %>%
      mutate(Feature = factor("Nationality")),
    predictions(model, by = c("Population", "Gender"), allow_new_levels = TRUE) %>%
      rename(value = Gender) %>%
      posteriordraws() %>%
      mutate(Feature = factor("Gender")),
    predictions(model, by = c("Population", "Age"), allow_new_levels = TRUE) %>%
      rename(value = Age) %>%
      posteriordraws() %>%
      mutate(Feature = factor("Age")),
    predictions(model, by = c("Population", "Profession"), allow_new_levels = TRUE) %>%
      rename(value = Profession) %>%
      posteriordraws() %>%
      mutate(Feature = factor("Profession")),
    predictions(model, by = c("Population", "Language"), allow_new_levels = TRUE) %>%
      rename(value = Language) %>%
      posteriordraws() %>%
      mutate(Feature = factor("Language")),
    predictions(model, by = c("Population", "Stay"), allow_new_levels = TRUE) %>%
      rename(value = Stay) %>%
      posteriordraws() %>%
      mutate(Feature = factor("Stay")),
    predictions(model, by = c("Population", "Applications"), allow_new_levels = TRUE) %>%
      rename(value = Applications) %>%
      posteriordraws() %>%
      mutate(Feature = factor("Applications")) ) %>% 
  mutate(Feature = factor(Feature)) %>%
  mutate(Feature = fct_relevel(Feature, flevels))
  return(tibble(MM))
  # 'draw' returns the full posterior distribution of the parameter
  # 'estimate' already returns the point estimate
}


############################################################################
# Clean the parameters of HB models, with IDs and Features
clean.parameters.hb <- function(x) {
  x <- as.character(x)
  X <- tibble(Parameter = x, input = x) %>%
    mutate(input = str_replace(x, "^b_id", "")) %>% 
    separate(input, into = c("id", "Feature")) %>%
    mutate(id = str_replace(id, "M", "-")) %>% 
    mutate(Feature =
      case_when(
        str_detect(Feature, "^Age") ~ str_replace(Feature, "Age", "Age: "),
        str_detect(Feature, "^Applications") ~ str_replace(Feature, "Applications", "Applications: "),
        str_detect(Feature, "^Gender") ~ str_replace(Feature, "Gender", "Gender: "),
        str_detect(Feature, "^Language") ~ str_replace(Feature, "Language", "Language: "),
        str_detect(Feature, "^Nationality") ~ str_replace(Feature, "Nationality", "Nationality: "),
        #str_detect(Feature, "^Profession") ~ str_replace(Feature, "ProfessionSalesPerson", "Profession: Sales Person"),
        str_detect(Feature, "^Profession") ~ str_replace(Feature, "ProfessionMedicalDoctor", "Profession: Medical Doctor"),
        str_detect(Feature, "^Shown") ~ str_replace(Feature, "Shown", "Shown: "),
        str_detect(Feature, "^Stay") ~ str_replace(Feature, "Stay4Years", "Stay: 4 Years"),
        str_detect(Feature, "^Intercept") ~ str_replace(Feature, "Intercept", "(Intercept)"),
        TRUE ~ "(Intercept)") ) %>%
    mutate(Feature = factor(Feature)) %>%
    mutate(Feature = fct_relevel(Feature, c("Nationality: French",
                        "Gender: Male",
                        "Age: 55",
                        "Profession: Sales Person",
                        "Language: Limited",
                        "Stay: 4 Years",
                        "Applications: 5",
                        "Shown: Second",
                        "(Intercept)")) )
  return(X)
}


or <- function(x, significant = 2) {
  or <- as.character(signif((x - 1) * 100, significant))
  #or[or < 0] <- paste0("▽ ", str_replace(or[or < 0], "-", ""), "%")
  or[or < 0] <- paste0("\U25Bd ", str_replace(or[or < 0], "-", ""), "%")
  #or[or > 0] <- paste0("△ ", or[or > 0], "%")
  or[or > 0] <- paste0("\U25B3 ", or[or > 0], "%")
  or[or == 0] <- "="
  return(or)
}
