# Supplementary material for: Identity- versus effort-based bureaucratic discrimination among mobile European Union citizens: Evidence from conjoint experiments
Source: Eur Union Polit. 2026 Mar 4;27(2):301–24. doi: 10.1177/14651165261423087 (PMC13218594; doi:10.1177/14651165261423087)
Supplement: sj-zip-3-eup-10.1177_14651165261423087 - Supplemental material for Identity- versus effort-based bureaucratic discrimination among mobile European Union citizens: Evidence from conjoint experiments [file sj-zip-3-eup-10.1177_14651165261423087.zip › install_packages.R]

install.packages(c(
  "brms", "marginaleffects", "rstanarm", "broom.mixed",
  "modelsummary", "cregg", "xtable",
  "rjags", "runjags", "rstan",
  "ggmcmc", 
  "knitr", "kableExtra",
  "dplyr", "tidyr", "ggplot2", "forcats",
  "colorspace", "extrafont", "ggthemes"))
