# Supplementary material for: Identity- versus effort-based bureaucratic discrimination among mobile European Union citizens: Evidence from conjoint experiments
Source: Eur Union Polit. 2026 Mar 4;27(2):301–24. doi: 10.1177/14651165261423087 (PMC13218594; doi:10.1177/14651165261423087)
Supplement: sj-zip-3-eup-10.1177_14651165261423087 - Supplemental material for Identity- versus effort-based bureaucratic discrimination among mobile European Union citizens: Evidence from conjoint experiments [file sj-zip-3-eup-10.1177_14651165261423087.zip › load_packages.R]

# Necessary packages for most of the scripts
library(knitr)
library(kableExtra)
library(dplyr)
library(tidyr)
library(ggplot2)
library(rjags)
load.module("dic")
load.module("glm")
load.module("msm")
load.module("lecuyer")
library(runjags)
runjags.options(silent.jags = FALSE, silent.runjags = FALSE,
  predraw.plots = FALSE, method = "rjparallel")
#library(ggmcmc)
library(devtools)
load_all("~/est/packages/ggmcmc")
library(gridExtra)
library(GGally)
library(stringr)
library(colorspace)
library(grid)
library(parallel)
library(scales)
library(forcats)
library(ggridges)
library(ggh4x)       # nested facets

mykbl <- function(tb, tc = NULL, digits = 2) {
  if (knitr::is_latex_output()) {
    knitr::kable(tb, format = "latex", digits = digits, caption = tc, longtable = TRUE, booktabs = TRUE) %>%
      kable_styling(font_size = 7, latex_options = c("striped"))
  } else {
    knitr::kable(tb, format = "html", digits = 2, caption = tc, booktabs = TRUE) %>%
      kable_styling(font_size = 7, position = "center", bootstrap_options = "striped", full_width = T)
  }
}


library(extrafont)
loadfonts(quiet = TRUE)
library(ggthemes)


theme.weave <- function() {
  theme_minimal(base_family = "DejaVu Sans") +
    theme(panel.grid.minor = element_blank(),
          plot.title = element_text(family = "DejaVu Sans", face = "bold"),
          axis.title = element_text(family = "DejaVu Sans Medium"),
          axis.title.x = element_text(hjust = 0),
          axis.title.y = element_text(hjust = 1),
          strip.text = element_text(family = "DejaVu Sans", face = "bold", size = rel(0.75), hjust = 0),
          strip.background = element_rect(fill = "grey90", color = NA))
}
theme_set(theme.weave())
#theme_set(theme_tufte(base_family = "DejaVu Sans", base_size = 10))


palette.treatment <- c("black", "#56B4E9", "#D55E00")

palette.population <- c("grey30", "darkred")

palette.countries <- c("#008000",  # Green for Ireland
                       "#E75A70", #"#CE1126",  # Red for Denmark
                       "#FFC400",    # Yellow for Spain
                       "#8B0000") ##"#BB0B0B") # Switzerland reddish

pal.prioritization <- c(rgb(255, 0, 0, max = 255), rgb(0, 149, 64, max = 255)) # neglected and prioritized, red and green
