# Supplementary material for: Identity- versus effort-based bureaucratic discrimination among mobile European Union citizens: Evidence from conjoint experiments
Source: Eur Union Polit. 2026 Mar 4;27(2):301–24. doi: 10.1177/14651165261423087 (PMC13218594; doi:10.1177/14651165261423087)
Supplement: sj-zip-3-eup-10.1177_14651165261423087 - Supplemental material for Identity- versus effort-based bureaucratic discrimination among mobile European Union citizens: Evidence from conjoint experiments [file sj-zip-3-eup-10.1177_14651165261423087.zip › part-data_cleaning.Rmd]

# Data cleaning

```{r}
source("load_packages.R")
```

After the initial arrangements country by country, the country datasets are all
arranged into a singular one.


```{r}
# Temporarily give newer names to the main datasets
Ind <- NULL
Exp <- NULL

# Ireland
load("data/data-ireland.RData")
I.ireland <- I
E.ireland <- E
Ind <- bind_rows(Ind, I.ireland)
Exp <- bind_rows(Exp, E.ireland)

# Denmark
load("data/data-denmark.RData")
I.denmark <- I
E.denmark <- E
Ind <- bind_rows(Ind, I.denmark)
Exp <- bind_rows(Exp, E.denmark)

# Spain
load("data/data-spain.RData")
I.spain <- I
E.spain <- E
Ind <- bind_rows(Ind, I.spain)
Exp <- bind_rows(Exp, E.spain)

# Switzerland
load("data/data-switzerland.RData")
I.switzerland <- I
E.switzerland <- E
Ind <- bind_rows(Ind, I.switzerland)
Exp <- bind_rows(Exp, E.switzerland)


I <- Ind
E <- Exp

# Remove original YouGov attributes
attributes(I)$notes <- NULL
attributes(E)$notes <- NULL

save(I, E, feature.variables, 
     order.feature.variables, order.admin.vars, order.e.vars, Features,
     file = "data-weave.RData")
```
