# Supplementary material for: Identity- versus effort-based bureaucratic discrimination among mobile European Union citizens: Evidence from conjoint experiments
Source: Eur Union Polit. 2026 Mar 4;27(2):301–24. doi: 10.1177/14651165261423087 (PMC13218594; doi:10.1177/14651165261423087)
Supplement: sj-zip-3-eup-10.1177_14651165261423087 - Supplemental material for Identity- versus effort-based bureaucratic discrimination among mobile European Union citizens: Evidence from conjoint experiments [file sj-zip-3-eup-10.1177_14651165261423087.zip › part-data_cleaning-Switzerland.R]

source("load_packages.R")

orig <- tibble(rio::import("data/UNINE Welfare SPSS Dataset v.2.sav"))

#tmp <- foreign::read.spss("data/UNINE Welfare SPSS Dataset v.2.sav", to.data.frame = TRUE)

clean.ideology <- function(x) {
  x <- as.character(x)
  x[x == "links"] <- "0"
  x[x == "rechts"] <- "10"
  return(as.integer(as.numeric(as.character(x))))
}

clean.treatment<- function(x) {
  x <- as.character(x)
  x[x == "1"] <- "Control"
  x[x == "2"] <- "Accountability"
  x[x == "3"] <- "Perspective-getting"
  levelList = c("Control", "Accountability", "Perspective-getting")
  return(factor(x, levels = levelList))
}

clean.education <- function(x) {
  x <- as.character(x)
  x[x == 1] <- "No Education"
  x[x == 2] <- "Primary"
  x[x == 3] <- "Secondary"
  x[x == 4] <- "Secondary"
  x[x == 5] <- "Secondary"
  x[x == 6] <- "Secondary"
  x[x == 7] <- "Tertiary"
  x[x == 8] <- "Tertiary"
  x[x == 9] <- "Tertiary"
  levelList =c("Other", "No Education",
               "Primary", "Secondary", "Tertiary")
  return(factor(x, levels = levelList))
}

# Clean admin first converts '6' to NA 
# and then allows to revert the scale 
# to be aligned with the meaning of the variable
clean.admin <- function(x, rev = FALSE) {
  x <- as.integer(x)
  x[x == 6] <- NA
  if (rev) {
    xrev <- NA
    xrev[x == 1] <- 5
    xrev[x == 2] <- 4
    xrev[x == 3] <- 3
    xrev[x == 4] <- 2
    xrev[x == 5] <- 1
    xrev <- as.integer(xrev)
    return(xrev)
  } else {
    return(x)
  }
}


# Clean "E" variables, questions E1:E6
clean.E <- function(x, five.is.na = FALSE, rev = FALSE) {
  x <- as.integer(x)
  if (five.is.na) { # when the last category is NA
    x[x == 5] <- NA
  }
  if (rev) {
    xrev <- NA
    xrev[x == 1] <- 5
    xrev[x == 2] <- 4
    xrev[x == 3] <- 3
    xrev[x == 4] <- 2
    xrev[x == 5] <- 1
    xrev <- as.integer(xrev)
    if (five.is.na) xrev <- xrev - 1
    return(xrev)
  } else {
    return(x)
  }
}

# Clean right-wing ideology
clean.ideology <- function(x) {
  x <- as.integer(x)
  x <- x - 6
  return(x)
}

# Clean migration background
clean.migration <- function(x) {
  x <- as.integer(x)
  x[x == 5] <- NA
  x <- factor(ifelse(x == 1, "No", "Yes"))
  return(x)
}

I <- orig %>%  # Individual-level variables
  # Generate a unique individual ID (id) used as a main reference
  # Gets its value from the position of the individual
  # Avoid using the one given in the sample, as it starts with 0.
  mutate(id = paste0("CH-", 1:n())) %>%
  mutate(Gender = as.factor(ifelse(A2_geschlecht == 1, "Male", "Female"))) %>%
  #mutate(Age = A1_alter) %>% # in 4 groups
  mutate(Age = NA) %>%
  mutate(Education = clean.education(A4_bildung)) %>%
#  # Convert times to proper time format in R
#  mutate(endtime = strftime(as.character(str_sub(endtime, 1, 19)), "%Y-%m-%d %H:%M:%S")) %>%
#  mutate(starttime = strftime(as.character(str_sub(starttime, 1, 19)), "%Y-%m-%d %H:%M:%S")) %>%
#  mutate(Time = as.numeric(as.character(difftime(endtime, starttime)))) %>%
  # Give meaningful names to population groups
  mutate(Population = as.factor(ifelse(as.character(A6_work_sector) == 2, "Public administration",
                                       "General population"))) %>%
  mutate(Treatment = clean.treatment(Treatment_Category)) %>%
  mutate(Migration = clean.migration(D2_Migration)) %>% 
  # Personality traits are simply converted into integers
  # mutate(Agreeableness = as.integer(as.numeric(big5_CP_Agreeableness))) %>%
  # mutate(Conscientiousness = as.integer(as.numeric(big5_CP_Conscientiousness))) %>%
  mutate(Treatment = clean.treatment(Treatment_Category)) %>%
  mutate(Migration = clean.migration(D2_Migration)) %>% 
  # Personality traits are simply converted into integers
  # mutate(Agreeableness = as.integer(as.numeric(big5_CP_Agreeableness))) %>%
  # mutate(Conscientiousness = as.integer(as.numeric(big5_CP_Conscientiousness))) %>%
  # mutate(Extraversion = as.integer(as.numeric(big5_CP_Extraversion))) %>%
  # mutate(Neuroticism = as.integer(as.numeric(big5_CP_Neuroticism))) %>%
  # mutate(Openess = as.integer(as.numeric(big5_CP_Openness))) %>%
  # mutate(Income = z_hinc) %>%
  mutate(Ideology = clean.ideology(D4_Politik)) %>%
  mutate(`Right-wing ideology` = ifelse(Ideology > 2, 1, 0)) %>% 
  #
  # Arrange the attitudes towards public administration
  #
  mutate(`Administrative Autonomy` = clean.admin(F1_Staat_Tradition, rev = TRUE)) %>% 
  mutate(`Administrative Formality` = clean.admin(F2_Recht_Management, rev = FALSE)) %>% 
  mutate(`Administrative Politicization` = clean.admin(F3_Verwaltung_Politik, rev = TRUE)) %>% 
  mutate(`Administrative Service Priority` = clean.admin(F4_Verwaltung_Service, rev = TRUE)) %>% 
  mutate(`Administrative Career` = clean.admin(F5_Karriere, rev = TRUE)) %>% 
  mutate(`Administrative Accountability` = clean.admin(F6_Rechenschaftspflicht, rev = TRUE)) %>% 
  mutate(`Administrative Interaction` = clean.admin(F7_Beziehung_Staat_Bürger, rev = TRUE)) %>% 
  #
  # Arrange the "E" variables about different political attitudes
  #
  mutate(`EU beneficial migration impact` = clean.E(E1_EU_att1)) %>% 
  mutate(`Immigration openess` = clean.E(E2_migrationa1, rev = TRUE, five.is.na = TRUE)) %>% 
  mutate(`EU support` = clean.E(E3_EU_att2, five.is.na = TRUE)) %>% 
  mutate(`Migrant welfare equality` = clean.E(E4_EU_att3)) %>% 
  mutate(`Citizenship accessibility difficulty` = clean.E(E5_migrationa2)) %>% 
  mutate(`Multicultural valuation` = clean.E(E6_migrationa3)) %>% 
  #
  # Manually add the country
  #
  mutate(Country = factor("Switzerland"), .after = id) %>% 
  select(
    id, 
    Country,
    #Time,
    Population, 
    Treatment,
    #Target,
    # Agreeableness, Conscientiousness, Extraversion,
    # Neuroticism, Openess,
    Gender, Age, `Age, categories`, Education,
    Ideology, `Right-wing ideology`,
    starts_with("Administrative"), 
    `EU beneficial migration impact`, `Immigration openess`, `EU support`,
    `Migrant welfare equality`, `Citizenship accessibility difficulty`, `Multicultural valuation`,
    Migration,
    # ,
    # Income
    NULL
  )


# Profiles shown
E.full <- orig %>% # Experiment-level variables
  mutate(id = paste0("CH-", 1:n())) %>%
  # Select only variables starting with "V" (except voceduc_neu), that
  # correspond to the experimental data
  # select(id, starts_with("V")) %>%
  select(id, starts_with("lpC")) %>%
  # select(-voceduc_neu) %>%
  # Instead of a long list of variables, move them to the long format where a
  # new variable (Variable) gets their previous variable name.
  pivot_longer(-id, names_to = "Variable", values_to = "value")

# With this object E.full we now differentiate the cleaning of the attributes of
# the profiles shown (E.profiles) and the cleaning of the responses (E.rates).


# Clean the profiles of the options presented
E.profiles <- E.full %>%
  # These are the variables that are named 'attribute'
  filter(str_detect(Variable, "lpC")) %>%
  # separate(Variable, sep = "_", into = c("Outcome", "Profile", "Nothing", "Feature")) %>%
  separate(Variable, sep = "_", into = c("Nothing", "Exercise", "FeatureShown")) %>%
  select(-Nothing) %>%
  mutate(Exercise = gsub("a", "", Exercise)) %>%
  mutate(FeatureShown = gsub("hAtt", "", FeatureShown)) %>%
  mutate(Feature = str_sub(FeatureShown, 1, 1)) %>% 
  mutate(ProfileOrder = as.integer(as.numeric(Shown))) %>%
  # Manually map the features into our variable names.
  mutate(Variable = as.factor(recode(Feature,
                                     `1` = "Nationality",
                                     `2` = "Gender",
                                     `3` = "Age",
                                     `4` = "Profession",
                                     `5` = "Language",
                                     `6` = "Stay",
                                     `7` = "Applications"))) %>%
  select(-c(Feature, FeatureShown)) %>%
  pivot_wider(names_from = Variable, values_from = value) %>%
  mutate(Nationality = as.factor(ifelse(Nationality == 1, "French", "Bulgarian"))) %>%
  mutate(Gender = as.factor(ifelse(Gender == 2, "Male", "Female"))) %>%
  mutate(Language = as.factor(ifelse(Language == 1, "Limited", "Fluent"))) %>%
  mutate(Profession = as.factor(ifelse(Profession == 1, "Sales Person", "Medical Doctor"))) %>%
  mutate(Stay = as.factor(ifelse(Stay == 1, "4 Years", "1 Year"))) %>%
  mutate(Applications = as.factor(ifelse(Applications == 1, "0", "5"))) %>%
  mutate(Age = as.factor(ifelse(Age == 1, "25", "55"))) %>%
  select(id, Shown, ProfileOrder, Exercise,
         Nationality, Gender, Language, Profession, Age, Applications, Stay)


# Responses to the survey

# Decision on prioritization and certainty about the decision
E.responses <- orig %>% # Experiment-level variables
  mutate(id = paste0("CH-", 1:n())) %>%
  select(id, starts_with(c("V"))) %>%
  pivot_longer(-id, names_to = "Variable", values_to = "value") %>% 
  separate(Variable, sep = "_", into = c("Exercise", "Question", "Nothing")) %>% 
  select(-Nothing) %>% 
  mutate(Question = case_when(
    Question == "C1" ~ "Prioritization",
    Question == "C2" ~ "Certainty")) %>% 
  mutate(Exercise = as.integer(as.numeric(gsub("V", "", Exercise)))) %>%
  pivot_wider(names_from = Question, values_from = value)


# Now match rates with profiles.
# Very dirty, but there is no way to automatize, because there is no association
# between variable names and experiment/profile taken
# So first we must join profiles with binary ratings and assign the decision
# and then join this with the numerical rates to assign the ratings.


E <- E.profiles %>%
  left_join(E.responses) %>% 
  # The binary prioritization is assessed here where the order in which the
  # profile has been shown matches the prioritized one.
  mutate(Decision = ifelse(ProfileOrder == Prioritization, 1, 0)) 


# Also include the Population and the Treatment in the experiment data, for
# convenience, although in terms of cleanliness, these variables belong to the
# individual-level data.
E <- right_join(select(I, id, Population, Treatment), E) %>%
  mutate(Country = factor("Switzerland"), .after = id)

feature.variables <- c("Nationality", "Gender", "Age",
                       "Profession", "Language",
                       "Stay", "Applications")


# Include the order of the administrative perceptions' variables and the 'E' variables
order.admin.vars <- names(I)[str_detect(names(I), "^Administrative")]
order.e.vars <- c("EU beneficial migration impact", "Immigration openess", "EU support",
    "Migrant welfare equality", "Citizenship accessibility difficulty", "Multicultural valuation")

save(orig,
     I, order.admin.vars,
     E, feature.variables,
     order.e.vars,
     file = "data/data-switzerland.RData")
