# Supplementary material for: Identity- versus effort-based bureaucratic discrimination among mobile European Union citizens: Evidence from conjoint experiments
Source: Eur Union Polit. 2026 Mar 4;27(2):301–24. doi: 10.1177/14651165261423087 (PMC13218594; doi:10.1177/14651165261423087)
Supplement: sj-zip-3-eup-10.1177_14651165261423087 - Supplemental material for Identity- versus effort-based bureaucratic discrimination among mobile European Union citizens: Evidence from conjoint experiments [file sj-zip-3-eup-10.1177_14651165261423087.zip › part-hb-estimation-jags-normal2dot5.Rmd]

```{r, message = FALSE, warning = FALSE}
source("load_packages.R")
source("functions.R")
load("data-weave.RData")

library(brms)
library(marginaleffects)
```

# Estimation of individual utilities: Hierarchical Bayes through JAGS, N(0, 2.5)

Use the whole dataset, and compare the effectiveness of treatment to decrease
discriminatory patterns.


```{r}
d <- E %>% 
  select(id, Decision,
         Nationality, Gender, Language, Profession, Age, Applications, Stay,
         Shown,
         Population,
         Treatment,
         Country) %>%
  mutate(idi = as.integer(as.factor(id)))


nId <- length(unique(d$id))
Y <- d$Decision
nO <- length(Y)

X <- d %>%
  mutate(`Nationality: French` = ifelse(Nationality == "French", 1, 0)) %>%
  mutate(`Gender: Male` = ifelse(Gender == "Male", 1, 0)) %>%
  mutate(`Gender: Female` = ifelse(Gender == "Male", 0, 1)) %>%
  mutate(`Profession: Medical Doctor` = ifelse(Profession == "Medical Doctor", 1, 0)) %>%
  mutate(`Language: Fluent` = ifelse(Language == "Fluent", 1, 0)) %>%
  mutate(`Age: 25` = ifelse(Age == "25", 1, 0)) %>%
  mutate(`Age: 55` = ifelse(Age == "55", 1, 0)) %>%
  mutate(`Applications: 5` = ifelse(Applications == "5", 1, 0)) %>% 
  mutate(`Stay: 4 Years` = ifelse(Stay == "4 Years", 1, 0)) %>% 
  mutate(`First shown` = ifelse(Shown == "First", 1, 0)) %>%
  mutate(`Shown: First` = ifelse(Shown == "First", 1, 0)) %>%
  select(`Nationality: French`,
         `Gender: Female`,
         `Profession: Medical Doctor`,
         `Language: Fluent`,
         `Age: 55`,
         `Applications: 5`,
         `Stay: 4 Years`,
         `Shown: First`) %>%
  as.matrix()
nF <- dim(X)[[2]]
feature.label <- dimnames(X)[[2]]

b0 <- rep(0, nF)
B0 <- B0O <- diag(nF)
diag(B0) <- 2.5^-2
diag(B0O) <- 1^-2
diag(B0O)[length(diag(B0O))] <- 0.5^-2 # first shown

D <- list(
  nO = nO,
  X = unname(X), nF = nF, b0 = b0, B0 = B0, B0O = B0O,
  id = d$idi, 
  nId = nId,
  Y = Y)

```

This model estimates approximately the following number of parameters:

```{r, echo = TRUE}
# beta
(nId * nF) +
# sigma_beta
(nF) +
# theta
#(nP * nF * nCov) +
## Theta
#(nOutcome * nF) +
# Omega
(nF) #+
# sigma_theta
#(nOutcome * nF) +
# sigma_Theta
#(nF) +
# v-cov
#(nF * nF)
```


```{r}
M <- "HB-JAGS with N(0, 2.5)"
M.lab <- "hb-jags-normal-2dot5"
m <- "
model {
  for (o in 1:nO) {
    Y[o] ~ dbern(p[o])
    logit(p[o]) <- alpha + inprod(beta[id[o],1:nF], X[o,1:nF])
  }
  # Priors for effects
  alpha ~ dnorm(0, 2.5^-2)
  for (f in 1:nF) {
    for (id in 1:nId) {
      #beta[id,f] ~ dnorm(mu[id,f], 2.5^-2)
      beta[id,f] ~ dnorm(0, 2.5^-2)
      #beta[id,f] ~ dnorm(0, 1^-2)T(-3,3)
      #beta[id,f] ~ dnorm(0, 1^-2)
      #beta[id,f] ~ dnorm(Omega[f], 1^-2)
      #beta[id,f] ~ dnorm(Omega[f], tau_beta[f])
      #beta[id,f] ~ dt(0, 1^-2, 3)
      #mu[id,f] <- Omega[f] + inprod(theta[f,id_treatment[id],1:nCov], C[id,1:nCov])
      #mu[id,f] <- Omega[f] + inprod(theta[f,1:nCov], C[id,1:nCov])
      mu[id,f] <- Omega[f]
    }
    tau_beta[f] ~ dgamma(1, 1)
    sigma_beta[f] <- 1 / sqrt(tau_beta[f])
    #for (cov in 1:nCov) {
    #  tau_theta[f,cov] <- pow(sigma_theta[f,cov], -2)
    #  sigma_theta[f,cov] ~ dnorm(0, 2.0^-2)T(0,)
    #  theta[f,cov] ~ dnorm(0, 2.5^-2)
    #}
  }
  tau_Theta <- pow(sigma_Theta,- 2)
  sigma_Theta ~ dt(0, 1^-2, 3)T(0,)
  Omega ~ dmnorm(b0, Tau_Omega)
  Tau_Omega ~ dwish(B0O, nF + 1)
  Sigma_Omega <- inverse(Tau_Omega)
}
"
write(m, file = paste("models/model-", M.lab, ".bug", sep = ""))
par <- NULL
par <- c(par, "theta")
par <- c(par, "Theta", "sigma_theta")
par <- c(par, "sigma_Theta")
par <- c(par, "Sigma_Omega")
par <- c(par, "Omega")
par <- c(par, "sigma_beta")
par <- c(par, "alpha")
par.beta <- c("beta")
par.pcp <- c("p")
adapt <- 1e3
burnin <- 5e3#2e3#2e4
run <- 2e3
run.beta <- 2e3#400
run.p <- 50
chains <- 3
method <- "parallel"
thin <- 10
adapt <- 500; burnin <- 1000; run <- 1e3; run.beta <- 400; run.p <- 50; thin <- 5
adapt <- 200; burnin <- 1e3; run <- 1e3; run.beta <- 800; run.p <- 50; thin <- 1 # 16'

inits.beta <- array(0, dim = c(nId, nF))


inits <- list(
  list(
    .RNG.name = "base::Super-Duper", .RNG.seed = 1,
    beta = inits.beta),
  list(
    .RNG.name = "base::Super-Duper", .RNG.seed = 2,
    beta = inits.beta),
  list(
    .RNG.name = "base::Wichmann-Hill", .RNG.seed = 3,
    beta = inits.beta))
```
```{r}
load(file = paste("ci_beta-", M.lab, ".RData", sep = ""))
```


## Part-worth contributions

```{r utilities-jags-normal2dot5, fig.width = 8, fig.height = 7, fig.cap = 'Distribution of the mean values for each individuals\' utilities. Colors represent positive/negative utilities.', fig.fullwidth = TRUE}
ci.beta %>%
  mutate(Side = ifelse(median < 0, "Negative", "Positive")) %>% 
  ggplot(aes(x = median, color = Side, fill = Side)) +
  geom_histogram(data = . %>% filter(Side == "Positive"), binwidth = 0.02) +
  geom_histogram(data = . %>% filter(Side == "Negative"), binwidth = 0.02) +
  facet_grid(Feature ~ .) +
  xlab("Utility") + ylab("n") +
  theme(strip.text.y = element_text(angle = 0, hjust = 0))
```

```{r utilities-jags-normal2dot5-pa-pg, fig.width = 8, fig.height = 7, fig.cap = 'Distribution of the mean values for each individuals\' utilities. Colors represent positive/negative utilities.', fig.fullwidth = TRUE}
ci.beta %>%
  left_join(select(I, id, Population)) %>% 
  filter(Population == "Public administration") %>%
  filter(Treatment %in% c("Control", "Perspective-getting")) %>% 
  mutate(Side = ifelse(median < 0, "Negative", "Positive")) %>% 
  ggplot(aes(x = median, color = Side, fill = Side)) +
  geom_histogram(data = . %>% filter(Side == "Positive"), binwidth = 0.02) +
  geom_histogram(data = . %>% filter(Side == "Negative"), binwidth = 0.02) +
  facet_grid(Feature ~ .) +
  xlab("Utility") + ylab("n") +
  theme(strip.text.y = element_text(angle = 0, hjust = 0))
```

```{r, fig.width = 12, fig.height = 12, fig.cap = 'Comparison of individual utilities of every feature.', fig.fullwidth = TRUE, dev = 'png'}
ci.beta.w <- ci.beta %>%
  select(-c(Model, Country)) %>%
  pivot_wider(names_from = Feature, values_from = median)# %>%
#  left_join(select(I, id, Treatment))

my_dens <- function(data, mapping, ..., low = "#132B43", high = "#56B1F7") {
  ggplot(data = data, mapping=mapping) +
         geom_density(..., alpha=0.3)
}
my_points <- function(data, mapping, ..., low = "#132B43", high = "#56B1F7") {
  ggplot(data = data, mapping=mapping) +
         geom_point(..., alpha=0.1) +
         geom_smooth(method = "lm")
}

ggpairs(select(ci.beta.w, -id),
  #lower = list(continuous = wrap("points", alpha = 0.1)),
  lower = list(continuous = my_points),
  diag = list(continuous = my_dens),
  mapping = aes(color = Treatment))
```


```{r, fig.width = 12, fig.height = 12, fig.cap = 'Comparison of individual utilities of every feature.', fig.fullwidth = TRUE, dev = 'png'}
ci.beta.w <- ci.beta %>%
  select(-c(Model, Treatment)) %>%
  pivot_wider(names_from = Feature, values_from = median)# %>%
#  left_join(select(I, id, Treatment))

my_dens <- function(data, mapping, ..., low = "#132B43", high = "#56B1F7") {
  ggplot(data = data, mapping=mapping) +
         geom_density(..., alpha=0.3)
}
my_points <- function(data, mapping, ..., low = "#132B43", high = "#56B1F7") {
  ggplot(data = data, mapping=mapping) +
         geom_point(..., alpha=0.1) +
         geom_smooth(method = "lm")
}

ggpairs(select(ci.beta.w, -id),
  #lower = list(continuous = wrap("points", alpha = 0.1)),
  lower = list(continuous = my_points),
  diag = list(continuous = my_dens),
  mapping = aes(color = Country))
```


```{r p7-convergence-effective, fig.width = 6, fig.height = 4, fig.cap = 'Convergence diagnostics: distribution of the number of effective samples for all parameters.'}
convergence.beta$effective %>%
  ggplot(aes(x = Effective)) +
  geom_histogram() +
  expand_limits(x = 0)
```


```{r p7-convergence-rhat, fig.width = 6, fig.height = 4, fig.cap = 'Convergence diagnostics: distribution of Rhat values for all parameters.'}
convergence.beta$rhat%>%
  ggplot(aes(x = Rhat)) +
  geom_histogram(binwidth = 0.001) +
  expand_limits(x = c(1, 1.5))
```


```{r p7-convergence-geweke, fig.width = 6, fig.height = 4, fig.cap = 'Convergence diagnostics: distribution of Geweke z-scores values for all parameters.'}
p.out <- convergence.beta$geweke %>%
  summarize(pOut = length(which(Geweke < -2 | Geweke > 2)) / n()) %>%
  select(pOut) %>%
  unlist(., use.names = FALSE)

convergence.beta$geweke%>%
  ggplot(aes(x = Geweke)) +
  geom_histogram(aes(y = ..density..), bins = 80) +
  geom_vline(xintercept = c(-2, 2), lty = 3) +
  stat_function(fun = dnorm, args = list(mean = 0, sd = 1), color = "blue", size = 1) +
  annotate("text", x = -Inf, y = Inf, label = paste("p(out) = ", round(p.out, 3)), hjust = 0, vjust = 1)
```
