# Supplementary material for: Identity- versus effort-based bureaucratic discrimination among mobile European Union citizens: Evidence from conjoint experiments
Source: Eur Union Polit. 2026 Mar 4;27(2):301–24. doi: 10.1177/14651165261423087 (PMC13218594; doi:10.1177/14651165261423087)
Supplement: sj-zip-3-eup-10.1177_14651165261423087 - Supplemental material for Identity- versus effort-based bureaucratic discrimination among mobile European Union citizens: Evidence from conjoint experiments [file sj-zip-3-eup-10.1177_14651165261423087.zip › part-paper7-bureaucrats-hb.Rmd]

```{r, message = FALSE, warning = FALSE}
source("load_packages.R")
source("functions.R")
load("data-weave.RData")

library(brms)
library(rstanarm)
library(marginaleffects)
library(broom.mixed)
library(modelsummary)
```


# Paper 7: on the bureaucrats subsample

Use the bureaucrats subsample.
Do it using individual utilities.


```{r}

d <- E %>% 
  select(id, Decision,
         Nationality, Gender, Language, Profession, Age, Applications, Stay,
         Shown,
         Population,
         Treatment,
         Country) %>%
  mutate(idi = as.integer(as.factor(id)))

############## CHOOSE THE HB SOURCE

# Load bulk estimation
M.lab <- "hb-jags-normal-2dot5"
#M.lab <- "hb-jags-t-1-3"
load(file = paste("ci_beta-", M.lab, ".RData", sep = ""))


############## END CHOOSE THE HB SOURCE


# Restrict to bureaucrats
d <- d %>%
  filter(Population == "Public administration") %>%
  droplevels()
ci.beta <- ci.beta %>%
  filter(id %in% d$id) %>%
  droplevels() %>% 
  left_join(select(I, id,
                   Country,
                   Migration,
                   `Immigration openess`,
                   Ideology, `Right-wing ideology`)) %>%
  rename(`Ideology (continuous)` = Ideology) %>%
  rename(`Ideology (binary)` = `Right-wing ideology`) %>% 
  mutate(`Immigration openess` = `Immigration openess` - median(`Immigration openess`, na.rm = TRUE)) %>% 
  mutate(`Exclusive immigration attitude` = -`Immigration openess` - median(-`Immigration openess`, na.rm = TRUE))
```


```{r}
d %>%
  select(id, Country, Population) %>%
  distinct() %>% 
  count(Country, Population) %>%
  mykbl("Sample description.")
```


## H1: There is discrimination favouring French over Bulgarian citizens

```{r, fig.cap = 'Individual utilities for prioritization of French citizens over Bulgarian (odds).'}
ci.beta %>%
  filter(Feature == "Nationality: French") %>%
  mutate(Odds = exp(median)) %>% 
  ggplot(aes(x = Odds)) +
  geom_histogram() +
  scale_x_continuous(trans = "log2") +
  geom_vline(xintercept = 1, lty = 3)


ci.beta %>% 
  filter(Feature == "Nationality: French") %>%
  reframe(getci(median)) %>%
  pivot_longer(everything(), names_to = "Variable", values_to = "value") %>%
  mutate(value = exp(value)) %>%
  pivot_wider(names_from = Variable, values_from = value) %>%
  mykbl("Average odds of discrimination favouring French over Bulgarian citizens.")

ci.beta %>% 
  filter(Feature == "Nationality: French") %>%
  group_by(Country) %>% 
  reframe(getci(median)) %>%
  ungroup() %>% 
  pivot_longer(-Country, names_to = "Variable", values_to = "value") %>%
  mutate(value = exp(value)) %>%
  pivot_wider(names_from = Variable, values_from = value) %>%
  mykbl("Average odds of discrimination favouring French over Bulgarian citizens, by country.")
```

```{r, fig.cap = 'Odds of favouring French profiles, by country.'}
lb <- c(1, 1.2, 1.5, 2)
lbl <- c("1", "1.2", "1.5", "2")
ci.beta %>% 
  filter(Feature == "Nationality: French") %>%
  group_by(Country) %>% 
  reframe(getci(median)) %>%
  ungroup() %>% 
  mutate(Mean = exp(Mean), low = exp(low), high = exp(high)) %>% 
  mutate(Low = exp(Low), High = exp(High)) %>% 
  ggplot(aes(x = Mean, y = Country, color = Country)) +
  geom_vline(xintercept = 1, lty = 3) +
  geom_point(size = 1.2, position = position_dodge(width = 0.2)) +
  geom_linerange(aes(xmin = low, xmax = high), 
                 alpha = 0.5, 
                 position = position_dodge(width = 0.2)) +
  geom_linerange(aes(xmin = Low, xmax = High), 
                 alpha = 0.5, size = 1,
                 position = position_dodge(width = 0.2)) +
  scale_color_manual(values = palette.countries) +
  coord_trans(x = "log10") +
  scale_x_continuous(breaks = lb, labels = lbl) +
  xlab("Odds") +
  theme(legend.position = "bottom")
```


## H2(a): Sedentary and nationalist norms increase discrimination based on nationality

The higher the:

- Anti-immigration attitudes
- Right-wing ideology
- Not migrant status

... the higher the discrimination based on nationality.


```{r, fig.cap = 'Individual utilities distribution for discrimination based on nationality, by Ideology.'}
ci.beta %>%
  filter(Feature == "Nationality: French") %>%
  ggplot(aes(x = median, y = factor(`Ideology (continuous)`), , )) +
#  ggplot(aes(x = median, y = factor(Ideology), , fill = factor(stat(quantile)))) +
#  coord_flip() +
  geom_density_ridges(quantile_lines = TRUE, quantiles = 2)
#  stat_density_ridges(
#    geom = "density_ridges_gradient",
#    calc_ecdf = TRUE,
#    quantiles = c(0.025, 0.975)
#  ) +
#  scale_fill_manual(
#    name = "Probability", values = c("#FF0000A0", "#A0A0A0A0", "#0000FFA0"),
#    labels = c("(0, 0.025]", "(0.025, 0.975]", "(0.975, 1]")
#  )
```

```{r, fig.cap = 'Individual utilities distribution for discrimination based on nationality, by right-wing ideology.'}
ci.beta %>%
  filter(Feature == "Nationality: French") %>%
  ggplot(aes(x = median, y = factor(`Ideology (binary)`))) +
  geom_density_ridges(quantile_lines = TRUE, quantiles = 2)
```

```{r, fig.cap = 'Individual utilities distribution for discrimination based on nationality, by immmigration openess.'}
ci.beta %>%
  filter(Feature == "Nationality: French") %>%
  ggplot(aes(x = median, y = factor(`Immigration openess`))) +
  geom_density_ridges(quantile_lines = TRUE, quantiles = 2)
```

```{r, fig.cap = 'Individual utilities distribution for discrimination based on nationality, by migration background.'}
ci.beta %>%
  filter(Feature == "Nationality: French") %>%
  ggplot(aes(x = median, y = Migration)) +
  geom_density_ridges(quantile_lines = TRUE, quantiles = 2)
```

```{r}
set.seed(14718)
d.model <- ci.beta %>%
  filter(Feature == "Nationality: French") %>%
  rename(y = median)
m.ideology <- stan_glm(y ~ `Ideology (continuous)`, data = d.model,
              family = gaussian())
m.rw.ideology <- stan_glm(y ~ `Ideology (binary)`, data = d.model,
              family = gaussian())
m.attitudes <- stan_glm(y ~ Openess, 
                        data = na.omit(d.model %>% 
                                       select(y, `Immigration openess`) %>% 
                                       rename(Openess = `Immigration openess`)),
              family = gaussian())
m.attitudes.exclusive <- stan_glm(y ~ `Exclusive immigration attitude`, 
                        data = na.omit(d.model %>% 
                                       select(y, `Exclusive immigration attitude`)),
              family = gaussian())
m.migration <- stan_glm(y ~ Migration, data = d.model,
              family = gaussian())

# For some strange reason, "Right-wing ideology" is a valid name for a variable
# but not "Immigration openess", and therefore we need to do a rename()
# and call it "Openess" only, instead.
#
modelsummary(list("Ideology (continuous)" = m.ideology,
                  "Ideology (binary)" = m.rw.ideology,
                  "Immigration openess" = m.attitudes,
                  "Migration background" = m.migration),
             title = "Simple models on individual discriminations prefering French over Bulgarian profiles.",
             metrics = c("R2"), statistic = "conf.int") # RMSE
```

```{r}
modelsummary(list("Ideology (continuous)" = m.ideology,
                  "Ideology (binary)" = m.rw.ideology,
                  "Exclusive immigration attitude" = m.attitudes.exclusive),
             title = "Simple linear regression models on individual discriminations prefering French over Bulgarian profiles. 95 percent credible intervals between square brackets.",
             escape = FALSE,
             metrics = "R2",
#             gof_map = c("nobs", "r.squared"),
             statistic = "conf.int",
  #output = "table-p7-h2.html")
  output = "table-p7-h2.docx")
```


```{r, fig.width = 6, fig.height = 3, fig.cap = 'Sedentary and nationalist norms increase discrimination based on nationality.'}
s.models.all <- bind_rows(
  tidy(m.ideology, conf.int = TRUE) %>%
    mutate(Model = "Ideology (continuous)"),
  tidy(m.rw.ideology, conf.int = TRUE) %>%
    mutate(Model = "Ideology (binary)"),
  tidy(m.attitudes.exclusive, conf.int = TRUE) %>%
    mutate(Model = "Exclusive immigration attitude"))#,
#  tidy(m.migration, conf.int = TRUE) %>%
#    mutate(Model = "Migration background"))

s.models.all %>%
  filter(term != "(Intercept)") %>% 
  ggplot(aes(x = estimate, y = Model)) +
  geom_point(size = 1.2) +
  geom_linerange(aes(xmin = conf.low, xmax = conf.high), alpha = 0.5)
```

```{r p7-model-nationalist-nationality, fig.width = 6, fig.height = 3, fig.cap = 'Sedentary and nationalist norms increase discrimination based on nationality (favouring French profiles over Bulgarian).'}
### FIGURE 2
lb <- c(1, 1.2, 1.5, 2)
lbl <- c("1", "1.2", "1.5", "2")

s.models.all %>%
  filter(term != "(Intercept)") %>% 
  ggplot(aes(x = exp(estimate), y = Model)) +
  geom_vline(xintercept = 1, lty = 3) +
  geom_point(size = 2) +
  geom_linerange(aes(xmin = exp(conf.low), xmax = exp(conf.high)), alpha = 0.5, size = 1) +
  xlab("Odds (French over Bulgarian)") +
  expand_limits(x = 1)
```


```{r}
# Report results in terms of odds.
ci.beta %>% 
  filter(Feature == "Nationality: French") %>%
  reframe(getci.or(median, factor(`Ideology (binary)`))) %>%
  mykbl("Average odds of discrimination favouring French over Bulgarian citizens. Rewrite of basic model approach using getci.or().")
```


## H2(b): The pattern in H2(a) varies by country


```{r}
set.seed(14718)
d.model <- ci.beta %>%
  filter(Feature == "Nationality: French") %>%
  rename(y = median)
m.ideology <- stan_glm(y ~ `Ideology (continuous)` * Country, data = d.model,
              family = gaussian())
m.rw.ideology <- stan_glm(y ~ `Ideology (binary)` * Country, data = d.model,
              family = gaussian())
m.attitudes <- stan_glm(y ~ Openess * Country, 
                        data = na.omit(d.model %>% 
                                       select(y, `Immigration openess`, Country) %>% 
                                       rename(Openess = `Immigration openess`)),
              family = gaussian())
m.attitudes.exclusive <- stan_glm(y ~ `Exclusive immigration attitude` * Country, 
                        data = na.omit(d.model %>% 
                                       select(y, `Exclusive immigration attitude`, Country)),
              family = gaussian())
m.migration <- stan_glm(y ~ Migration * Country, data = d.model,
              family = gaussian())

```


```{r, fig.cap = 'Sedentary and nationalist norms increase discrimination based on nationality, by country.'}
s.models.countries <- bind_rows(
  tidy(m.ideology, conf.int = TRUE) %>%
    mutate(Model = "Ideology (continuous)"),
  tidy(m.rw.ideology, conf.int = TRUE) %>%
    mutate(Model = "Ideology (binary)"),
  tidy(m.attitudes.exclusive, conf.int = TRUE) %>%
    mutate(Model = "Exclusive immigration attitude")) %>% 
#  tidy(m.migration, conf.int = TRUE) %>%
#    mutate(Model = "Migration background")) %>%
  mutate(term = ifelse(term == "`Ideology (continuous)`", "`Ideology (continuous)`:CountryIreland", term)) %>%
  mutate(term = ifelse(term == "MigrationYes", "CountryIreland:MigrationYes", term)) %>%
  mutate(term = ifelse(term == "`Exclusive immigration attitude`", "`Exclusive immigration attitude`:CountryIreland", term)) %>%
  mutate(term = ifelse(term == "`Ideology (binary)`", "`Ideology (binary)`:CountryIreland", term)) %>%
  mutate(Country = str_replace(term, "Country", "")) %>% 
  mutate(Country = str_replace(Country, "^.+:", "")) %>% 
  mutate(Covariate = ifelse(str_detect(term, ":"), "Covariate", "Intercept")) %>%
  mutate(Country = ifelse(Country == "(Intercept)", "Ireland", Country))

s.models.countries %>%
  filter(Model %in% c("Ideology (continuous)",
                      "Ideology (binary)",
                      "Exclusive immigration attitude")) %>% 
  filter(term != "(Intercept)") %>% 
  filter(Covariate == "Covariate") %>% 
  ggplot(aes(x = estimate, y = Model, color = Country)) +
  geom_vline(xintercept = 0, lty = 3) +
  geom_point(size = 1.2, position = position_dodge(width = 0.2)) +
  geom_linerange(aes(xmin = conf.low, xmax = conf.high), 
                 alpha = 0.5, 
                 position = position_dodge(width = 0.2)) +
  scale_color_manual(values = palette.countries) +
  xlab("HPD")
```

```{r, fig.cap = 'Country intercepts of discrimination based on nationality.'}
s.models.countries %>%
#  filter(term != "(Intercept)") %>% 
  filter(Covariate == "Intercept") %>% 
  ggplot(aes(x = estimate, y = Model, color = Country)) +
  geom_vline(xintercept = 0, lty = 3) +
  geom_point(size = 1.2, position = position_dodge(width = 0.2)) +
  geom_linerange(aes(xmin = conf.low, xmax = conf.high), 
                 alpha = 0.5, 
                 position = position_dodge(width = 0.2)) +
  scale_color_manual(values = palette.countries) +
  ggtitle("(Intercepts)")
```

```{r p7-model-nationalist-nationality-bycountry, fig.width = 9, fig.height = 4, fig.cap = 'Sedentary and nationalist norms increase discrimination based on nationality (favouring French profiles over Bulgarian).'}
s.models.and.all <- bind_rows(s.models.countries, 
                              s.models.all %>%
                                mutate(Country = "(All)"))

s.models.and.all %>%
  filter(term != "(Intercept)") %>% 
  filter(Covariate == "Covariate" | Country == "(All)") %>% 
  ggplot(aes(x = exp(estimate), y = Model, color = Country)) +
  geom_vline(xintercept = 1, lty = 3) +
  geom_point(size = 2, position = position_dodge(width = 0.2)) +
  geom_linerange(aes(xmin = exp(conf.low), xmax = exp(conf.high)), 
                 alpha = 0.5, 
                 size = 1,
                 position = position_dodge(width = 0.2)) +
  xlab("Odds (French over Bulgarian)") +
  scale_color_manual(values = c("black", palette.countries))
```


## H3: The higher the effort, the lowest the discrimination

Effort as considering:
- Language
- Application for jobs


```{r, fig.cap = 'Individual utilities for prioritization of profiles with fluent language capacity.'}
ci.beta %>%
  filter(Feature == "Language: Fluent") %>%
  mutate(Odds = exp(median)) %>% 
  ggplot(aes(x = Odds)) +
  geom_histogram() +
  scale_x_continuous(trans = "log2") +
  geom_vline(xintercept = 1, lty = 3)

#ci.beta %>% 
#  filter(Feature == "Language: Fluent") %>%
#  summarize(P = length(which(median > 0)) / n()) %>% 
#  mykbl("Probability of the evidence of discrimination favouring fluent language profiles.")


ci.beta %>% 
  filter(Feature == "Language: Fluent") %>%
  reframe(getci(median)) %>%
  pivot_longer(everything(), names_to = "Variable", values_to = "value") %>%
  mutate(value = exp(value)) %>%
  pivot_wider(names_from = Variable, values_from = value) %>%
  mykbl("Average odds of discrimination favouring profiles with fluent language.", digits = 3)
```


```{r, fig.cap = 'Individual utilities for prioritization of profiles with more job applications.'}
ci.beta %>%
  filter(Feature == "Applications: 5") %>%
  mutate(Odds = exp(median)) %>% 
  ggplot(aes(x = Odds)) +
  geom_histogram() +
  scale_x_continuous(trans = "log2") +
  geom_vline(xintercept = 1, lty = 3)


#ci.beta %>% 
#  filter(Feature == "Applications: 5") %>%
#  summarize(P = length(which(median > 0)) / n()) %>% 
#  mykbl("Probability of the evidence of discrimination favouring profiles with more job applications.")


ci.beta %>% 
  filter(Feature == "Applications: 5") %>%
  reframe(getci(median)) %>%
  pivot_longer(everything(), names_to = "Variable", values_to = "value") %>%
  mutate(value = exp(value)) %>%
  pivot_wider(names_from = Variable, values_from = value) %>%
  mykbl("Average odds of discrimination favouring profiles with 5 work applications.", digits = 3)
```


## H4: Efforts vs. Identity matter differently for different types of individuals


Importance is the proportion of discrimination that each individual assigns to
each feature.

We calculate the importance of each feature by calculating the proportion
that the absolute value of each individuals' utility represents against
all the utilities.

```{r}
d.importance <- ci.beta %>%
  filter(Feature %in% order.feature.variables) %>% 
  droplevels() %>%
  # Calculate importance for each feature
  group_by(id) %>%
  mutate(Importance = abs(median) / sum(abs(median))) %>%
  ungroup() %>% 
  # Group features in two types
  mutate(Type = case_when(
    Feature == "Nationality: French" ~ "Identity",
    Feature %in% c("Language: Fluent", "Applications: 5") ~ "Effort",
    TRUE ~ NA_character_)) %>%
  filter(!is.na(Type)) %>% 
  # Importance is now the sum of the types of features
  group_by(id, Country, Type,
         Migration, 
         `Exclusive immigration attitude`, 
         `Ideology (continuous)`, 
         `Ideology (binary)`) %>%  
  summarize(Importance = sum(Importance)) %>%
  ungroup() %>% 
  pivot_wider(names_from = Type, values_from = Importance)

d.importance %>% 
  ggplot(aes(x = Identity, y = Effort)) +
  geom_point() +
  scale_x_continuous(labels = percent_format()) +
  scale_y_continuous(labels = percent_format()) 
```

```{r, fig.cap = 'Importance by country.'}
d.importance %>% 
  ggplot(aes(x = Identity, y = Effort, color = Country)) +
  geom_point(alpha = 0.5) +
  scale_x_continuous(labels = percent_format()) +
  scale_y_continuous(labels = percent_format()) +
  geom_smooth(se = FALSE, alpha = 0.5) +
  scale_color_manual(values = palette.countries)# +
#  facet_wrap(~ Country)
```

```{r, fig.cap = 'Importance by country.'}
d.importance %>% 
  ggplot(aes(x = Identity, y = Effort, color = Country)) +
  geom_point(alpha = 0.5) +
  scale_x_continuous(labels = percent_format()) +
  scale_y_continuous(labels = percent_format()) +
  geom_smooth(se = FALSE, alpha = 0.5) +
  scale_color_manual(values = palette.countries) +
  facet_wrap(~ Country)
```


```{r, fig.cap = 'Importance by Ideology.'}
d.importance %>% 
  ggplot(aes(x = Identity, y = Effort)) +
  geom_point(alpha = 0.5) +
  scale_x_continuous(labels = percent_format()) +
  scale_y_continuous(labels = percent_format()) +
  #geom_smooth(method = "lm", se = FALSE, alpha = 0.5) +
  geom_smooth(se = FALSE, alpha = 0.5) +
  facet_wrap(~ `Ideology (continuous)`)
```


```{r, fig.cap = 'Importance by right-wing ideology.'}
d.importance %>% 
  ggplot(aes(x = Identity, y = Effort)) +
  geom_point(alpha = 0.5) +
  scale_x_continuous(labels = percent_format()) +
  scale_y_continuous(labels = percent_format()) +
  geom_smooth(se = FALSE, alpha = 0.5) +
  facet_wrap(~ `Ideology (binary)`)
```


```{r, fig.cap = 'Importance by openess to immigration.'}
d.importance %>% 
  ggplot(aes(x = Identity, y = Effort)) +
  geom_point(alpha = 0.5) +
  scale_x_continuous(labels = percent_format()) +
  scale_y_continuous(labels = percent_format()) +
  geom_smooth(se = FALSE, alpha = 0.5) +
  facet_wrap(~ `Exclusive immigration attitude`)
```


```{r, fig.cap = 'Importance by openess to immigration.'}
d.importance %>% 
  ggplot(aes(x = Identity, y = Effort)) +
  geom_point(alpha = 0.5) +
  scale_x_continuous(labels = percent_format()) +
  scale_y_continuous(labels = percent_format()) +
  geom_smooth(se = FALSE, alpha = 0.5) +
  facet_wrap(~ Migration)
```


## Relevant figures


```{r}
order.beta.mean <- ci.beta %>%
 group_by(Feature) %>%
 summarize(Mean = mean(median)) %>%
 arrange(desc(Mean)) %>%
 mutate(Feature = as.character(Feature)) %>%
 select(Feature) %>%
 unlist(use.names = FALSE)

ci.beta.bins <- ci.beta %>%
  mutate(interval = cut(median, breaks = seq(-8, 8, 0.2))) %>%
  group_by(Feature, interval) %>%
  count() %>%
  mutate(value = ifelse(str_detect(interval, "-"), "Negative", "Positive")) %>%
  ungroup() %>%
  mutate(Feature = factor(as.character(Feature), levels = order.beta.mean)) %>%
  mutate(Preference = factor(ifelse(value == "Positive", "Prioritized", "Neglected"))) %>%
  mutate(Preference = fct_relevel(Preference, "Neglected"))

ci.beta.averages <- ci.beta %>%
  group_by(Feature) %>%
  summarize(Average = mean(median))
```

```{r, fig.width = 8, fig.height = 7, fig.cap = 'Distribution of the mean values for each individuals\' utilities. Colors represent positive/negative utilities.', fig.fullwidth = TRUE}
f1 <- ci.beta.bins %>%
  filter(Feature %in% c("Nationality: French", "Applications: 5",
                        "Language: Fluent")) %>% 
  mutate(Feature = fct_relevel(Feature, rev(levels(Feature)))) %>% 
  ggplot(aes(x = interval, y = n, color = Preference, fill = Preference)) +
  geom_bar(stat = "identity") +
  facet_grid(Feature ~ .) +
  scale_color_manual(values = c("gray40", "gray80")) +
  scale_fill_manual(values = c("gray40", "gray80")) +
#  scale_x_discrete(breaks = c("(-6,-5.8]", "(-4,-3.8]", "(-2,-1.8]", "(-0.2,0]", "(2,2.2]", "(4,4.2]", "(6,6.2]"),
#                   labels = as.character(round(exp(seq(-6, 6, by = 2)), digits = 2))) +
  scale_x_discrete(breaks = c("(-4,-3.8]", "(-2,-1.8]", "(-1,-0.8]", "(-0.2,0]", "(1,1.2]", "(2,2.2]", "(4,4.2]"),
                   #labels = as.character(round((c(-4, -2, -1, 0, 1, 2, 4)), digits = 2))) +
                   labels = as.character(c("-4\n(0.02)", "-2\n(0.14)",
                                         "-1\n(0.37)", "0\n(1)", "1\n(2.7)",
                                         "2\n(7.4)", "4\n(55)"))) +
  xlab("Individual utility") + ylab("Number of individuals") +
  theme(legend.position = "bottom")
print(f1)
```

```{r, fig.width = 8, fig.height = 7, fig.cap = 'Distribution of the mean values for each individuals\' utilities (odds). Colors represent positive/negative utilities.', fig.fullwidth = TRUE}
ci.beta.bins %>%
  filter(Feature %in% c("Nationality: French", "Applications: 5",
                        "Language: Fluent")) %>% 
  ggplot(aes(x = interval, y = n, color = Preference, fill = Preference)) +
  geom_bar(stat = "identity") +
  facet_grid(Feature ~ .) +
  scale_color_manual(values = pal.prioritization) +
  scale_fill_manual(values = pal.prioritization) +
#  scale_x_discrete(breaks = c("(-6,-5.8]", "(-4,-3.8]", "(-2,-1.8]", "(-0.2,0]", "(2,2.2]", "(4,4.2]", "(6,6.2]"),
#                   labels = as.character(round(exp(seq(-6, 6, by = 2)), digits = 2))) +
  scale_x_discrete(breaks = c("(-4,-3.8]", "(-2,-1.8]", "(-1,-0.8]", "(-0.2,0]", "(1,1.2]", "(2,2.2]", "(4,4.2]"),
                   labels = as.character(round(exp(c(-4, -2, -1, 0, 1, 2, 4)), digits = 2))) +
  xlab("Individual utility (odds)") + ylab("Number of individuals")
```

```{r p7-utilities-and-models, fig.width = 9, fig.height = 5, fig.cap = 'Individual utilities with preferences for each individual and attribute.'}
f2 <- ci.beta %>%
  filter(Feature == "Nationality: French") %>%
  ggplot(aes(x = jitter(`Ideology (continuous)`), y = median)) +
  geom_point(alpha = 0.5) +
  geom_smooth(method = "lm") +
  xlab("Ideology (continuous)") + ylab("Individual utilities\n(Nationality: French)")


f3 <- ci.beta %>%
  filter(Feature == "Nationality: French") %>%
  ggplot(aes(x = jitter(`Ideology (binary)`), y = median)) +
  geom_point(alpha = 0.5) +
  geom_smooth(method = "lm") +
  xlab("Ideology (binary)") + ylab("Individual utilities\n(Nationality: French)")


f4 <- ci.beta %>%
  filter(Feature == "Nationality: French") %>%
  ggplot(aes(x = jitter(`Exclusive immigration attitude`), y = median)) +
  geom_point(alpha = 0.5) +
  geom_smooth(method = "lm") +
  xlab("Exclusive immigration attitude") + ylab("Individual utilities\n(Nationality: French)")


cowplot::plot_grid(f1, cowplot::plot_grid(f2, f3, f4, ncol = 1), ncol = 2)
```


```{r}
f.grid <- ci.beta %>%
  filter(Feature %in% c("Nationality: French", "Applications: 5",
                        "Language: Fluent")) %>% 
  rename(Attribute = Feature) %>%
  select(Attribute, median, 
         `Ideology (continuous)`,
         `Ideology (binary)`,
         `Exclusive immigration attitude`) %>%
  pivot_longer(-c(Attribute, median), names_to = "Covariate", values_to =
               "value") %>%
  ggplot(aes(x = jitter(value), y = median)) +
  geom_point(alpha = 0.2) +
  geom_smooth(method = "lm", se = FALSE) +
  facet_grid(Attribute ~ Covariate, scales = "free_x") +
  xlab("") + ylab("Individual utility")
print(f.grid)
```

```{r p7-utilities-and-models-grid, fig.width = 12, fig.height = 12, fig.cap = 'Individual utilities with preferences for each individual and attribute.', fig.fullwidth = TRUE}
### FIGURE 1
cowplot::plot_grid(f1, f.grid, ncol = 2, rel_widths = c(1, 2))
```


```{r fig.width = 12, fig.height = 12, fig.cap = 'Individual utilities with preferences for each individual and attribute, by country.', fig.fullwidth = TRUE}
f.grid <- ci.beta %>%
  filter(Feature %in% c("Nationality: French", "Applications: 5",
                        "Language: Fluent")) %>% 
  rename(Attribute = Feature) %>%
  select(Country, Attribute, median, 
         `Ideology (continuous)`,
         `Ideology (binary)`,
         `Exclusive immigration attitude`) %>%
  pivot_longer(-c(Country, Attribute, median), names_to = "Covariate", values_to =
               "value") %>%
  ggplot(aes(x = jitter(value), y = median, color = Country)) +
  geom_point(alpha = 0.2) +
  geom_smooth(method = "lm", se = FALSE) +
  facet_grid(Attribute ~ Covariate, scales = "free_x") +
  scale_color_manual(values = palette.countries) +
  xlab("") + ylab("Individual utility")
print(f.grid)
```

```{r p7-odds-nationality-language-applications, fig.width = 6, fig.height = 4, fig.cap = 'Odds of favouring profiles, based on nationality, language ability and applications.'}
### FIGURE 3
ci.beta %>%
  filter(Feature %in% c("Nationality: French",
                        "Language: Fluent",
                        "Applications: 5")) %>%
  group_by(Feature) |>
  reframe(getci(median)) %>%
  pivot_longer(-Feature, names_to = "Variable", values_to = "value")  |>
  mutate(value = exp(value)) %>%
  pivot_wider(names_from = Variable, values_from = value) %>%
  ggplot(aes(x = Mean, y = Feature)) +
  geom_point(size = 1.2) +
  geom_linerange(aes(xmin = low, xmax = high), 
                 alpha = 0.5) +
  geom_linerange(aes(xmin = Low, xmax = High), 
                 alpha = 0.5, size = 1) +
  expand_limits(x = 1) +
  xlab("Odds ratios")

```


## Provide classical AMCEs

Replicate analysis with AMCE reporting for no country difference and country
differences. In the no-country differences, also perform a variation to control
by ideology.

```{r}
library(cregg)
library(xtable)


######### NO COUNTRY, NO IDEOLOGY
amce <- cj(
           id = ~id,
   data = d,
   formula = Decision ~ Nationality + Gender + Language + Profession + Age +
     Applications + Stay + Shown,
   estimate = "amce",
   )


tc <- "Estimated Average Marginal Component Effects. No country differences."
tb <- amce %>%
  filter(!is.na(std.error)) %>%
  mutate(CI = paste0("[", signif(lower, 2), " : ", signif(upper, 2), "]")) %>% 
  select(Feature = feature, Level = level, `AMCE Estimate` = estimate, SE = std.error, `p-value` = p, CI)


print(xtable(tb,
             caption = tc,
             digits = 4,
             label = "tab:amce_nocountry"),
  file = "tab-p7-amce_nocountry.tex",
  include.rownames = FALSE,
  caption.placement = "top",
  sanitize.text.function = identity)

mykbl(tb, tc, digits = 4)


######### NO COUNTRY, IDEOLOGY variation linear
d.ideology <- d %>%
  left_join(select(I, id, `Right-wing ideology`)) %>%
  mutate(Ideology = ifelse(`Right-wing ideology` == 1, "Right-wing", "No right-wing")) %>%
  mutate(Ideology = fct_relevel(Ideology, c("No right-wing", "Right-wing")))

amce <- cj(
           id = ~id,
           by = ~ Ideology,
   data = d.ideology,
   formula = Decision ~ Nationality + Gender + Language + Profession + Age +
     Applications + Stay + Shown,
   estimate = "amce",
   )


tc <- "Estimated Average Marginal Component Effects. No country differences. Nationality preferences by Ideology."
tb <- amce %>%
  filter(!is.na(std.error)) %>%
  mutate(CI = paste0("[", signif(lower, 2), " : ", signif(upper, 2), "]")) %>% 
  select(Ideology, Feature = feature, Level = level, `AMCE Estimate` = estimate, SE = std.error, `p-value` = p, CI) %>%
  arrange(Feature, Ideology)


print(xtable(tb,
             caption = tc,
             digits = 4,
             label = "tab:amce_nocountry_ideology"),
  file = "tab-p7-amce_nocountry_ideology.tex",
  include.rownames = FALSE,
  caption.placement = "top",
  sanitize.text.function = identity)

mykbl(tb, tc, digits = 4)


######### COUNTRY VARIATIONS
amce.dk <- cj(
           id = ~id,
   data = d %>% filter(Country == "Denmark"),
   formula = Decision ~ Nationality + Gender + Language + Profession + Age + Applications + Stay + Shown, estimate = "amce")
amce.ie <- cj(
           id = ~id,
   data = d %>% filter(Country == "Ireland"),
   formula = Decision ~ Nationality + Gender + Language + Profession + Age + Applications + Stay + Shown, estimate = "amce")
amce.sp <- cj(
           id = ~id,
   data = d %>% filter(Country == "Spain"),
   formula = Decision ~ Nationality + Gender + Language + Profession + Age + Applications + Stay + Shown, estimate = "amce")
amce.ch <- cj(
           id = ~id,
   data = d %>% filter(Country == "Switzerland"),
   formula = Decision ~ Nationality + Gender + Language + Profession + Age + Applications + Stay + Shown, estimate = "amce")


amces <- bind_rows(
  amce.ie %>% mutate(Country = "Ireland", .before = 1),
  amce.dk %>% mutate(Country = "Denmark", .before = 1),
  amce.sp %>% mutate(Country = "Spain", .before = 1),
  amce.ch %>% mutate(Country = "Switzerland", .before = 1) )


tc <- "Estimated Average Marginal Component Effects. Country differences."
tb <- amces %>%
  filter(!is.na(std.error)) %>%
  mutate(CI = paste0("[", signif(lower, 2), " : ", signif(upper, 2), "]")) %>% 
  select(Country, Feature = feature, Level = level, `AMCE Estimate` = estimate, SE = std.error, `p-value` = p, CI) %>% 
  arrange(Feature, Country)


print(xtable(tb,
             caption = tc,
             digits = 4,
             label = "tab:amce_country"),
  file = "tab-p7-amce_country.tex",
  include.rownames = FALSE,
  caption.placement = "top",
  sanitize.text.function = identity)

mykbl(tb, tc, digits = 4)


```


## Provide AMCE distribution using HB

We don't fully work with the full distribution, since the object contains the
medians of the posteriors by individual.

```{r}
tb <- ci.beta %>%
  mutate(prob.diff = plogis(median) - 0.5) %>%
  group_by(Feature) %>%
  summarize(AMCE = mean(prob.diff)) %>% 
#  summarize(AMCE = mean(prob.diff),
#            SD = sd(prob.diff),
#            CI = paste0("[", signif(quantile(prob.diff, 0.025), 4), " : ", signif(quantile(prob.diff, 0.095), 4), "]")) %>%
  ungroup()

print(xtable(tb,
             caption = "AMCE. No country differences.",
             digits = 4,
             label = "tab:hb_amce_country"),
  file = "tab-p7-hb_amce_nocountry.tex",
  include.rownames = FALSE,
  caption.placement = "top",
  sanitize.text.function = identity)


tb <- ci.beta %>%
  mutate(prob.diff = plogis(median) - 0.5) %>%
  left_join(select(I, id, `Right-wing ideology`)) %>%
  mutate(Ideology = ifelse(`Right-wing ideology` == 1, "Right-wing", "No right-wing")) %>%
  mutate(Ideology = fct_relevel(Ideology, c("No right-wing", "Right-wing"))) %>% 
  group_by(Feature, Ideology) %>%
  summarize(AMCE = mean(prob.diff)) %>% 
#  summarize(AMCE = mean(prob.diff),
#            SD = sd(prob.diff),
#            CI = paste0("[", signif(quantile(prob.diff, 0.025), 4), " : ", signif(quantile(prob.diff, 0.095), 4), "]")) %>%
  ungroup() %>%
  arrange(Feature, Ideology)

print(xtable(tb,
             caption = "AMCE. No country differences. Ideology.",
             digits = 4,
             label = "tab:hb_amce_nocountry_ideology"),
  file = "tab-p7-hb_amce_nocountry_ideology.tex",
  include.rownames = FALSE,
  caption.placement = "top",
  sanitize.text.function = identity)


tb <- ci.beta %>%
  mutate(prob.diff = plogis(median) - 0.5) %>%
  group_by(Feature, Country) %>%
  summarize(AMCE = mean(prob.diff)) %>% 
#  summarize(AMCE = mean(prob.diff),
#            SD = sd(prob.diff),
#            CI = paste0("[", signif(quantile(prob.diff, 0.025), 4), " : ", signif(quantile(prob.diff, 0.095), 4), "]")) %>%
  ungroup() %>%
  arrange(Feature, Country)

print(xtable(tb,
             caption = "AMCE. Country differences.",
             digits = 4,
             label = "tab:hb_amce_country"),
  file = "tab-p7-hb_amce_country.tex",
  include.rownames = FALSE,
  caption.placement = "top",
  sanitize.text.function = identity)


```


## Do French profiles have an extra bonus for integration efforts


```{r}
set.seed(14718)
d.model <- ci.beta %>%
  filter(Feature %in% c("Nationality: French", "Language: Fluent", "Applications: 5")) %>%
  select(id, Feature, median, Country) %>% 
  pivot_wider(names_from = Feature, values_from = median) %>%
  rename(`Nationality French` = `Nationality: French`,
         `Language Fluent` = `Language: Fluent`,
         `Applications 5` = `Applications: 5`)


m.language <- stan_glm(`Nationality French` ~ `Language Fluent`, data = d.model,
              family = gaussian())
m.applications <- stan_glm(`Nationality French` ~ `Applications 5`, data = d.model,
              family = gaussian())
m.language.applications <- stan_glm(`Nationality French` ~ `Language Fluent` + `Applications 5`, data = d.model,
              family = gaussian())


modelsummary(list("Language" = m.language,
                  "Applications" = m.applications,
                  "Language + Applications" = m.language.applications),
             title = "Simple models on individual discriminations prefering French over Bulgarian profiles based on integration efforts (language and/or applications).",
             metrics = c("R2"), statistic = "conf.int") # RMSE
```

```{r}
modelsummary(list("Language" = m.language,
                  "Applications" = m.applications,
                  "Language + Applications" = m.language.applications),
             title = "Simple linear regression models on individual discriminations prefering French over Bulgarian profiles based on integration efforts (language and/or applications). 95 percent credible intervals between square brackets.",
             escape = FALSE,
             metrics = "R2",
#             gof_map = c("nobs", "r.squared"),
             statistic = "conf.int",
  #output = "table-p7-hextra.html")
  output = "table-p7-hextra.docx")
```
