# Supplementary material for: Identity- versus effort-based bureaucratic discrimination among mobile European Union citizens: Evidence from conjoint experiments
Source: Eur Union Polit. 2026 Mar 4;27(2):301–24. doi: 10.1177/14651165261423087 (PMC13218594; doi:10.1177/14651165261423087)
Supplement: sj-zip-3-eup-10.1177_14651165261423087 - Supplemental material for Identity- versus effort-based bureaucratic discrimination among mobile European Union citizens: Evidence from conjoint experiments [file sj-zip-3-eup-10.1177_14651165261423087.zip › run-p7.R]

#!/usr/bin/Rscript

library(knitr)
library(rmarkdown)
library(tikzDevice)
library(tufte)

content <- "weave-p7"
content.file <- paste(content, "Rmd", sep=".")
markdown.file <- paste(content, "md", sep=".")


# RENDER ALL
render(content.file, output_format = "all", clean = TRUE)

# RENDER ONLY PDF
#render(content.file, output_format = "bookdown::tufte_book2", clean = TRUE)

# RENDER ONLY HTML
#render(content.file, output_format = "bookdown::tufte_html2", clean = TRUE)

print(proc.time())
